# Supplementary material for: Sleep drive reconfigures wake-promoting clock circuitry to regulate adaptive behavior
Source: PLoS Biol. 2021 Jun 30;19(6):e3001324. doi: 10.1371/journal.pbio.3001324 (PMC8277072; doi:10.1371/journal.pbio.3001324)
Supplement: S1 Data — (A, B) Sleep in minutes/hours for 0-, 1-, and 3-day-old flies maintained on a 12:12 LD schedule. (C–E) FRET ratio measurements in Pdf-GAL4>UAS-Epac1 flies in response to DA, Oa, and PDF. (F) The amplitude of l-LNv responses to PDF. DA, dopamine; FRET, Förster Resonance Energy Transfer; LD, light:dark; l-LNv, large ventral lateral neuron; Oa, octopamine; PDF, pigment dispersing factor. (XLSX) [file pbio.3001324.s007.xlsx]

## Sheet: Figure 1 A B
	1	2	3	4	5	6	7	8	9	10	11	12	13	14	15	16	17	18	19	20	21	22	23	24
DAY 0	54	43	38	60	51	33	30	60	59	33	25	14	54	60	60	60	60	60	60	60	60	60	60	51
DAY 0	49	41	21	60	60	60	7	44	60	60	57	60	59	60	60	60	60	60	60	59	53	58	47	33
DAY 0				40	38	48	53	60	50	30	54	38	60	60	60	60	60	60	60	60	60	60	60	60
DAY 0	39	54	11	60	39	38	34	47	60	60	48	0	54	60	60	60	60	60	60	60	60	60	60	60
DAY 0	46	37	38	60	50	54	59	58	60	60	55	56	56	60	60	55	60	60	60	60	59	60	44	57
DAY 0	18	7	51	60	60	60	60	60	60	60	60	60	60	60	60	60	60	60	60	60	60	60	60	53
DAY 0	58	44	10	58	29	60	20	55	60	60	59	60	60	60	60	60	60	60	60	60	60	60	60	60
DAY 0	54	55	55	60	51	60	51	60	58	59	57	52	60	60	60	60	60	58	60	60	53	59	59	59
DAY 0	54	39	28	60	49	52	43	60	60	60	60	60	56	50	52	59	57	54	60	60	59	60	51	51
DAY 0	50	43	30	60	60	60	30	60	60	60	57	28	52	60	60	60	60	60	60	60	60	60	60	60
DAY 0	16	14	25	60	30	43	8	43	24	60	36	0	54	58	60	60	60	60	60	60	60	60	60	30
DAY 0	46	43	18	60	33	60	11	36	60	54	0	4	60	60	60	60	60	60	60	60	60	60	53	43
DAY 0	59	59	47	60	60	60	60	53	60	60	60	59	59	60	60	60	57	59	60	60	60	60	60	60
DAY 0	59	51	50	56	60	60	60	60	57	42	60	55	60	60	46	55	60	60	59	59	60	52	60	51
DAY 0	42	41	33	60	60	60	32	51	60	60	60	60	60	52	60	60	60	60	60	59	60	60	60	60
DAY 0	44	40	22	60	30	11	47	44	60	60	60	60	58	60	60	60	60	60	60	60	60	60	60	54
DAY 0	0	54	60	60	60	60	60	60	60	60	60	55	58	60	60	60	60	60	60	60	60	60	56	60
DAY 0	60	60	34	59	41	60	50	40	60	60	24	0	53	60	60	47	56	60	60	54	58	60	60	60
DAY 0	38	60	60	60	60	60	60	54	60	48	58	60	57	60	60	60	60	60	60	60	60	60	60	59
DAY 0	48	60	60	60	60	60	60	60	60	44	20	60	59	60	60	60	60	60	60	60	52	60	60	60
DAY 0			41	59	59	60	60	60	60	60	55	60	59	60	60	60	60	60	60	60	60	60	60	60
DAY 0						52	58	38	60	35	31	55	60	51	60	60	39	54	60	49	60	48	60	60
DAY 0			51	60	55	60	60	60	60	60	60	60	58	60	60	59	57	58	55	60	60	60	48	60
DAY 0			53	60	49	60	51	60	60	53	20	5	55	60	60	60	60	60	60	60	60	60	60	49
DAY 0			47	60	60	60	60	60	60	59	8	11	58	60	60	60	60	60	60	60	60	60	60	60
DAY 0			43	59	52	60	60	47	57	60	60	60	60	60	60	59	59	60	60	60	59	60	60	60
DAY 0			50	46	47	60	60	60	60	59	42	60	59	60	60	60	60	60	60	60	60	60	60	60
DAY 0			52	52	53	30	60	58	37	38	53	59	58	60	60	60	58	60	60	60	60	58	58	60
DAY 0			50	56	26	60	41	32	40	11	3	0	52	60	60	60	60	60	60	60	60	60	60	60
DAY 0			52	60	60	60	60	60	60	44	47	60	60	60	59	60	60	60	50	41	50	57	39	60
DAY 0					20	58	34	52	60	60	36	59	57	60	60	60	60	60	60	60	60	60	60	60
DAY 0	55	32	60	60	60	44	49	38	46	60	60	60	59	60	60	60	60	60	60	60	60	60	60	60
DAY 0	47	56	54	59	60	55	60	28	60	23	21	44	53	60	60	60	60	60	60	60	60	60	56	59
DAY 0	58	60	60	60	60	60	60	60	60	60	55	55	55	60	60	60	60	60	60	60	60	60	60	60
DAY 0	32	0	34	27	60	60	56	42	60	37	45	51	55	60	60	59	60	57	58	59	57	55	45	59
DAY 0	32	7	54	53	60	60	60	44	45	51	55	33	50	60	42	55	60	60	60	60	34	57	56	51
DAY 0	32	22	60	60	60	55	60	60	60	50	51	48	60	60	60	49	55	57	56	60	60	60	59	60
DAY 0	32	0	0	56	60	59	60	55	56	42	52	32	56	60	60	60	60	60	60	60	60	60	60	53
DAY 0	49	50	51	47	52	56	45	35	47	60	42	0	56	60	60	60	60	46	53	60	58	56	40	12
DAY 0	59	58	60	52	60	60	51	60	32	51	53	44	59	57	58	59	60	60	60	60	60	60	60	56
DAY 0	53	54	56	47	60	57	48	60	24	53	58	57	57	60	60	60	60	60	60	60	60	60	60	60
DAY 0	45	48	60	33	39	43	55	38	48	47	60	37	57	60	60	60	60	60	60	60	60	60	60	55
DAY 0	60	46	60	60	60	60	60	60	0	39	0	0	57	60	60	60	60	58	60	60	60	60	60	57
DAY 0	59	56	60	41	58	44	60	50	41	60	58	60	60	60	60	60	60	60	60	60	60	60	60	53
DAY 0	49	60	60	60	60	59	54	60	59	60	59	60	59	60	60	60	60	60	60	60	60	60	60	60
DAY 0	59	36	46	49	60	60	60	45	48	60	60	59	60	60	60	60	60	60	60	60	59	60	60	60
DAY 0	49	44	49	53	60	45	60	40	34	42	20	7	47	59	58	54	55	56	51	50	54	50	55	47
DAY 0				33	59	60	58	58	49	60	58	60	60	60	60	60	60	60	60	60	60	60	60	60
DAY 0				16	32	34	55	44	18	33	34	5	56	60	60	60	60	60	60	60	60	60	60	60
DAY 1	0	36	54	56	60	60	48	60	60	60	60	20	59	60	60	60	60	60	60	60	55	60	60	51
DAY 1	24	32	52	54	58	56	25	52	17	21	42	38	60	60	60	60	57	59	54	53	55	52	41	39
DAY 1	32	45	60	56	60	55	49	60	52	48	57	53	53	60	54	56	60	60	59	58	55	53	23	51
DAY 1	9	40	56	51	54	56	30	52	42	30	25	58	58	60	59	60	56	60	45	60	59	42	53	37
DAY 1	0	34	47	51	50	55	22	19	20	35	41	40	60	60	60	60	60	60	58	41	23	33	47	39
DAY 1	0	4	60	51	60	60	32	57	55	36	60	33	59	60	60	59	60	60	60	60	60	58	38	0
DAY 1	35	45	50	59	55	49	4	16	5	20	45	42	43	55	51	60	58	59	60	2	0	40	41	27
DAY 1	33	58	35	60	52	56	52	49	35	28	44	60	60	60	60	60	54	55	54	60	50	35	46	60
DAY 1	15	41	60	38	46	60	32	52	31	28	23	41	60	60	60	60	60	56	60	60	60	47	49	0
DAY 1	0	30	50	38	43	44	34	46	40	25	43	38	55	60	47	60	60	58	60	31	20	4	41	38
DAY 1	18	43	60	48	53	60	25	49	44	41	48	36	56	60	60	57	41	44	39	60	28	16	23	42
DAY 1	39	12	60	52	39	47	25	52	49	20	37	43	60	60	60	60	59	60	58	55	50	12	26	59
DAY 1	39	45	55	47	41	48	40	54	42	41	40	28	47	50	60	55	57	60	59	60	46	9	8	29
DAY 1	49	46	59	60	50	52	43	60	45	41	41	44	58	58	56	59	60	60	56	47	51	53	60	52
DAY 1	40	44	60	38	51	60	42	60	42	42	44	44	60	60	60	60	50	45	49	60	43	36	50	56
DAY 1	43	57	60	59	60	57	30	55	44	38	46	43	58	59	60	58	58	60	60	60	57	60	47	57
DAY 1	2	26	24	56	59	56	32	60	49	45	29	12	47	60	60	50	57	60	60	54	58	55	54	10
DAY 1	60	60	60	60	60	60	60	60	60	60	60	60	60	60	60	60	60	60	60	39	56	60	45	60
DAY 1	14	27	48	60	59	60	47	10	60	18	13	14	53	60	60	59	59	59	56	57	59	60	44	31
DAY 1	9	20	23	54	60	60	46	39	36	56	34	0	52	60	60	60	60	60	60	60	60	60	57	16
DAY 1	34	34	28	53	57	54	59	30	30	37	27	5	49	60	60	60	60	60	60	54	60	32	18	40
DAY 1	41	12	25	59	34	60	39	59	36	25	6	7	55	60	60	60	59	59	54	58	53	55	47	60
DAY 1	27	29	37	50	55	50	38	41	56	60	58	58	56	60	60	60	60	52	50	30	60	60	57	28
DAY 1	35	56	45	60	48	57	49	40	59	60	60	39	57	60	60	60	60	60	49	60	60	60	60	39
DAY 1	28	28	41	60	47	60	39	56	59	47	44	28	55	60	60	60	60	60	60	60	60	57	58	38
DAY 1	49	40	30	60	60	60	39	59	45	53	25	0	33	54	60	60	56	60	57	60	60	57	60	17
DAY 1	8	18	42	60	60	60	36	60	60	60	57	16	50	60	60	60	60	60	43	58	56	56	52	16
DAY 1	34	47	38	59	43	60	28	24	34	42	15	25	59	60	60	60	60	60	51	60	13	40	60	60
DAY 1	57	45	20	60	54	60	41	60	54	46	34	0	51	60	60	60	60	58	59	60	60	55	32	54
DAY 1	22	43	44	50	52	60	47	59	60	57	60	28	53	59	60	60	60	60	57	60	60	51	60	45
DAY 1	34	27	35	53	46	59	28	60	38	37	0	0	50	60	60	60	60	60	60	48	54	48	0	46
DAY 1	48	45	49	59	52	60	40	56	25	12	36	43	55	60	60	60	60	56	55	55	16	46	26	47
DAY 1	16	45	39	52	41	46	54	39	56	41	31	0	51	54	55	38	57	50	59	60	58	45	52	42
DAY 1	7	60	28	55	30	60	50	60	42	60	42	10	54	60	60	60	60	60	60	59	55	55	60	51
DAY 1	0	50	26	60	45	60	46	39	8	31	0	0	54	60	60	60	60	60	60	52	60	60	24	23
DAY 1	26	48	39	55	46	60	60	58	60	57	28	4	52	60	60	60	60	60	60	60	60	59	60	40
DAY 1	56	50	57	60	50	57	56	53	54	44	29	38	60	60	60	60	60	59	60	57	55	54	60	59
DAY 1	37	39	55	60	54	42	60	38	50	45	41	5	51	60	60	60	48	23	60	60	50	48	50	43
DAY 1	59	59	60	60	60	58	60	60	56	56	52	57	60	60	59	60	60	56	60	60	60	60	60	58
DAY 1	0	27	41	40	60	50	48	48	11	14	13	20	53	60	60	57	60	56	31	48	60	38	55	23
DAY 1	0	32	35	41	36	44	51	48	51	35	27	0	52	60	60	55	60	58	60	60	25	60	58	46
DAY 1	27	26	28	60	49	60	60	60	54	59	2	3	60	60	60	60	60	60	60	60	60	57	58	46
DAY 1	6	42	32	56	39	60	48	55	42	30	37	0	53	60	60	59	60	55	60	44	29	60	60	60
DAY 1	20	24	32	53	32	50	45	50	60	60	44	0	50	60	60	56	60	60	60	60	60	60	46	0
DAY 1	17	48	39	60	45	58	60	41	46	40	29	12	52	60	60	60	60	59	60	48	56	60	35	24
DAY 1	0	46	36	55	40	60	52	49	51	28	25	0	53	60	60	60	60	60	60	55	52	53	12	14
DAY 1	24	60	38	60	49	60	54	50	35	34	23	0	55	60	60	60	60	58	58	60	56	53	38	60
DAY 1	11	48	31	55	32	60	58	52	41	28	5	0	49	60	60	60	60	60	49	55	54	60	32	25
DAY 1	17	53	37	60	44	51	48	42	44	55	13	0	51	60	60	60	60	60	60	60	60	60	59	43
DAY 3	0	14	40	54	60	60	60	35	0	0	0	0	46	60	59	48	60	60	60	60	50	29	39	42
DAY 3	0	6	24	32	41	46	20	11	12	5	0	0	38	44	60	52	51	54	56	47	60	38	31	34
DAY 3	32	46	56	54	44	60	60	38	39	48	13	33	53	60	60	60	46	48	58	43	60	59	60	52
DAY 3	0	10	38	53	52	60	51	23	25	7	0	0	24	48	60	60	60	51	46	60	51	56	36	60
DAY 3	19	28	53	45	36	31	55	34	38	44	30	34	51	60	53	57	54	60	47	32	13	60	48	57
DAY 3	0	19	18	47	48	48	35	38	20	29	18	0	31	58	55	56	56	54	47	50	60	60	31	33
DAY 3	23	50	41	46	48	50	56	32	8	29	18	0	21	35	52	20	26	39	59	22	50	60	60	39
DAY 3	10	26	56	56	60	45	60	43	18	19	0	0	48	60	54	51	56	46	54	57	57	54	60	23
DAY 3	0	29	46	54	59	60	60	40	6	0	0	0	41	58	55	54	59	60	44	56	60	60	60	38
DAY 3	0	11	52	53	9	44	34	29	5	0	0	0	39	60	60	60	60	60	60	60	53	21	31	0
DAY 3	0	17	46	41	44	33	38	23	6	15	0	0	48	60	60	60	60	60	34	60	29	56	18	51
DAY 3	0	17	26	36	39	52	41	21	15	0	0	0	43	60	54	49	55	58	60	60	60	60	1	55
DAY 3	0	25	45	43	44	33	48	19	37	9	9	0	41	57	59	60	60	60	39	38	49	52	44	0
DAY 3	7	2	37	33	38	49	44	35	20	23	10	0	57	60	60	60	60	48	55	45	31	47	15	42
DAY 3	0	42	45	41	42	53	43	20	12	23	7	0	40	60	40	52	60	60	11	60	60	54	37	22
DAY 3	11	43	29	60	52	59	56	26	12	29	5	0	51	60	60	60	53	44	58	0	60	60	45	9
DAY 3	0	10	54	33	57	39	35	57	38	8	29	0	40	54	60	47	56	55	55	55	36	47	45	3
DAY 3	6	60	42	58	49	44	51	15	21	37	42	30	52	60	60	60	41	51	52	45	60	59	60	43
DAY 3	0	0	32	30	52	60	27	8	15	11	2	0	49	60	60	51	34	56	60	35	7	57	60	25
DAY 3	0	33	43	28	40	54	53	42	33	32	0	0	46	48	56	46	52	29	60	25	47	60	54	30
DAY 3	0	25	47	50	50	59	58	47	43	18	27	0	29	48	44	57	50	50	46	60	60	35	20	43
DAY 3	0	28	34	32	26	38	41	24	14	7	0	0	48	60	60	60	60	60	48	48	55	60	28	0
DAY 3	0	10	40	58	42	48	37	50	16	12	0	0	39	60	59	58	59	59	47	53	60	47	9	0
DAY 3	0	28	27	39	50	34	60	39	0	11	34	0	43	59	57	58	51	60	60	60	30	46	32	18
DAY 3	0	0	0	18	15	44	60	18	0	0	0	0	19	58	49	56	56	50	41	55	38	22	0	59
DAY 3	13	50	28	52	33	19	49	17	52	22	16	14	53	60	58	57	52	57	15	20	43	31	31	23
DAY 3	60	60	60	60	60	60	60	60	60	60	60	60	60	60	60	60	60	60	60	60	60	60	60	60
DAY 3	0	24	30	24	26	44	60	44	8	12	0	0	48	60	58	43	42	48	60	59	44	52	60	8
DAY 3	0	36	46	60	59	60	60	58	60	23	11	0	50	60	60	60	59	59	60	59	60	60	57	25
DAY 3	0	28	53	48	60	60	20	38	45	30	16	0	39	57	43	47	30	12	20	60	60	53	5	43
DAY 3	0	10	45	42	60	41	38	44	41	40	6	0	36	60	52	60	60	60	60	60	60	60	60	60
DAY 3	0	6	34	58	29	39	45	51	16	23	5	0	19	60	53	32	60	60	53	47	52	0	53	16
DAY 3	0	3	41	23	35	49	51	22	35	60	20	11	47	60	20	50	60	60	60	43	37	60	37	6
DAY 3	0	18	48	46	53	54	36	56	14	12	0	0	52	60	60	60	60	60	60	58	60	60	57	33
DAY 3	0	6	53	42	32	49	24	27	18	12	10	0	53	60	60	60	58	60	59	59	60	46	0	59
DAY 3	0	13	42	52	20	53	29	32	33	22	0	0	44	60	60	59	59	60	57	60	60	53	48	28
DAY 3	41	43	51	60	48	41	50	39	53	26	31	38	51	60	55	59	58	55	51	59	56	59	59	54
DAY 3	23	45	36	44	35	39	47	49	36	40	27	6	53	48	51	60	55	45	34	60	60	59	54	41
DAY 3	15	5	21	43	34	30	26	46	31	25	18	16	36	50	60	60	50	59	60	49	5	51	60	39
DAY 3	0	17	40	35	53	53	32	46	21	6	0	0	36	60	57	51	60	53	60	57	54	37	26	26
DAY 3	0	0	53	47	44	51	45	22	6	13	11	0	51	60	60	60	58	58	56	60	47	47	60	39
DAY 3	0	16	32	37	44	57	24	23	24	10	5	0	51	60	59	59	60	60	60	55	31	20	60	51
DAY 3	0	9	38	52	44	46	47	41	26	5	5	0	49	57	48	51	59	60	53	36	60	44	37	47
DAY 3	0	37	24	43	60	60	48	8	40	20	10	0	54	59	54	35	58	58	60	60	46	20	60	20
DAY 3	0	23	49	60	60	60	51	10	27	2	11	0	51	60	60	60	58	60	56	60	58	31	0	31
DAY 3	0	33	55	52	51	47	37	42	23	5	0	0	51	60	60	60	60	60	25	59	60	60	39	21
DAY 3	0	0	12	60	38	56	55	7	5	12	6	0	37	60	60	48	59	56	60	60	40	32	60	45
DAY 3	0	47	47	60	52	60	50	31	22	5	0	0	55	60	60	60	60	60	60	60	60	60	39	42

## Sheet: Figure 1C
Cond	Time	1	2	3	4	5	6	7	8	9	10	11	12	13	14
DAY 0	0	1.06098	-0.799343	4.34837	7.36549	6.1103	8.40466	3.73893	-4.374	-3.91763
DAY 0	20	1.63652	5.32949	-4.65985	4.8715	3.13794	10.6405	7.33373	-4.66453	-2.65806
DAY 0	40	-0.809226	-1.09072	-10.2392	6.68416	6.43201	6.85419	2.04708	-8.95129	-3.06026
DAY 0	60	0.900425	3.55758	1.71404	7.35717	4.94983	8.85057	1.51153	-7.84673	-3.17891
DAY 0	80	2.50505	3.87374	-6.52691	5.30676	6.63533	2.32359	-0.769934	-1.5763	-0.460579
DAY 0	100	-0.940506	-2.56506	-10.0096	4.89619	6.92005	10.1629	9.82084	-3.96642	-1.57959
DAY 0	120	5.42549	8.34354	-1.99678	7.02711	7.12071	5.34026	3.10015	-8.8576	-2.5694
DAY 0	140	-0.0547771	-0.546508	-0.108844	10.2743	6.39768	4.45471	6.38116	-2.35697	-2.08369
DAY 0	160	1.45017	3.00098	-10.1094	5.39719	2.66973	6.225	5.0427	-1.46676	-1.54121
DAY 0	180	-0.411206	-4.24634	36.1531	8.13617	8.6535	-0.794804	1.32692	-6.0118	-3.18648
DAY 0	200	8.87686	8.8304	41.5195	18.9364	18.7159	15.3991	9.20063	4.58877	14.9456
DAY 0	220	11.2278	10.4738	32.5808	23.9244	21.9715	24.0937	15.8053	8.75098	13.5052
DAY 0	240	6.31378	4.52212	37.1246	21.4374	15.8007	20.4378	10.2114	11.6199	14.2823
DAY 0	260	7.00201	6.19537	29.2567	19.9046	19.4851	14.858	13.3378	7.14848	11.6564
DAY 0	280	7.9514	6.74394	39.1232	17.9286	17.8594	18.362	12.6739	4.53427	10.4395
DAY 0	300	8.20582	7.02476	31.0266	16.0679	11.6081	9.1083	5.87128	1.72823	5.31909
DAY 0	320	9.92826	7.08694	30.145	15.2752	15.5284	11.0801	12.0624	6.15345	7.08113
DAY 0	340	6.10001	3.18934	29.9849	16.6979	14.7361	12.704	5.23524	4.7414	6.67948
DAY 0	360	5.81887	4.96767	35.3029	14.3695	14.2561	6.94392	5.35677	4.4264	5.8286
DAY 0	380	3.34245	-3.41006	28.8201	16.052	13.3723
DAY 0	400	6.65324	6.50372	33.5127	14.6706	15.756
DAY 0	420	7.2871	7.76675	28.592	12.7423	10.4621
DAY 0	440	7.80873	3.81913	28.9926	12.7662	9.40702
DAY 5	0	7.60946	10.4781	10.7977	9.97523	11.1861	1.26598	12.0957	8.54117	15.3147	11.936	11.5318	19.9024	12.2078	4.78216
DAY 5	20	6.67177	7.70041	6.9531	4.40761	8.32281	5.39993	14.6717	8.44592	11.8267	6.4838	10.8207	14.477	1.60669	4.24951
DAY 5	40	0.680435	4.94017	4.19451	-6.08712	7.15319	2.79294	14.2808	17.706	10.8408	8.00503	5.16411	14.5039	6.40549	4.28871
DAY 5	60	9.05394	7.46679	9.20738	-2.21617	6.70169	5.04294	8.95008	7.74848	8.581	1.89535	8.50907	12.2305	1.80356	-0.371996
DAY 5	80	9.43565	11.2489	9.81107	19.0497	4.16975	-1.21611	12.3402	6.50485	12.4113	6.85	11.5599	17.2032	-6.2464	3.15634
DAY 5	100	11.0209	7.67009	4.78049	5.49209	7.49947	1.93287	13.0833	10.5042	8.66145	5.86545	6.7997	10.9366	3.3575	7.11133
DAY 5	120	0.939236	7.63128	0.248516	8.50439	9.41345	9.87734	10.8201	11.1314	11.6253	11.1937	8.96528	17.9874	-1.4231	3.40228
DAY 5	140	2.85026	3.9877	4.41382	-2.36006	4.35118	1.33915	6.84589	8.56698	9.36531	0.513923	6.08591	9.23506	-1.42461	2.32595
DAY 5	160	0.227937	8.13912	1.18547	-3.18108	4.35164	6.55942	6.11514	12.2044	7.36948	4.77229	5.83547	9.95368	3.31151	9.88081
DAY 5	180	5.39289	10.4825	11.2655	3.09431	11.2938	14.8546	8.24053	1.11863	5.67922	12.4255	-0.96127	3.51233	9.69482	15.7341
DAY 5	200	20.056	17.1636	16.2178	-2.44066	21.475	18.6003	26.2416	35.9165	19.5795	23.7929	18.9404	20.3612	28.6823	18.0457
DAY 5	220	21.2662	14.8791	14.3134	6.54226	22.0833	20.9254	29.8664	35.783	30.8288	34.6751	30.1517	29.5359	23.1061	18.4836
DAY 5	240	20.0754	19.45	19.1086	6.46299	20.4781	27.9487	27.9078	39.1949	33.3476	41.6961	30.3873	32.2232	33.1035	15.591
DAY 5	260	23.3734	14.0785	14.7671	11.9953	20.9298	24.1717	21.9767	23.8824	25.8117	29.3421	22.1396	21.85	26.284	18.7437
DAY 5	280	22.2199	21.5628	16.5117	19.514	17.9724	21.9965	24.3239	30.1402	25.3085	30.2834	24.1519	23.1916	28.5496	17.7518
DAY 5	300	16.0246	18.2197	13.8944	5.86347	16.7473	17.4527	17.2937	19.3706	21.3549	26.1529	18.517	18.4352	28.6191	11.7541
DAY 5	320	16.5197	14.2304	14.706	13.9215	19.9285	17.7223	17.2798	23.9722	21.4857	23.7402	20.7241	18.9204	21.9702	11.2525
DAY 5	340	9.55479	16.2896	15.4294	23.1592	12.1252	10.3138	14.5806	22.1155	20.2773	28.0102	17.2994	20.4324	18.4317	16.1523
DAY 5	360	11.4504	13.4568	12.8938	4.45557	15.5749	15.1174	13.321	18.7486	16.6265	21.1409	11.5123	12.6618	19.0819	14.8401
DAY 5	380	18.7863	13.656	12.0288	11.2919	14.8945	13.823
DAY 5	400	14.2148	10.1769	8.38437	2.88648	13.4848	10.0817
DAY 5	420	12.5861	15.1479	12.6713	13.8991	15.4522	18.3107
DAY 5	440	12.464	9.85541	11.5762	10.0239	14.4039	9.04128

## Sheet: Figure 1D
Condition	Time	1	2	3	4	5
day 0	0	-1.64076	-20.749	8.71449	7.59438	8.80036
day 0	20	-25.0795	5.41103	-2.15863	-3.75938	-4.50885
day 0	40	-11.5375	-8.78421	-4.15942	-5.42387	-5.05585
day 0	60	4.28625	3.12015	3.18319	2.31694	0.8624
day 0	80	-3.12126	-3.58074	0.00208597	-1.70144	-2.49463
day 0	100	-3.68669	-4.42984	-3.10079	2.82843	5.04634
day 0	120	14.0592	13.6747	4.07494	1.97994	1.64174
day 0	140	7.75245	7.14552	2.36097	1.50437	0.800199
day 0	160	4.13736	6.17304	4.95453	2.54788	4.87803
day 0	180	2.83252	3.92812	10.7066	11.6264	7.99723
day 0	200	-0.391119	6.71008	29.8175	27.741	28.0553
day 0	220	16.1102	20.6489	23.1407	19.6683	20.335
day 0	240	16.6003	20.8739	33.0265	31.4771	32.0837
day 0	260	28.5831	31.68	28.1001	25.3392	26.1051
day 0	280	14.6782	20.0224	27.5751	25.2092	27.479
day 0	300	10.4023	18.1597	22.8852	20.2602	20.6186
day 0	320	13.6243	18.8418	26.7755	24.5797	22.7846
day 0	340	8.20079	14.4633	27.5334	25.5531	23.3298
day 0	360	10.9008	19.0692	27.8133	24.2923	23.9774
day 0	380	7.91138	15.847	28.5468	26.9045	26.2423
day 0	400	19.9193	26.3531	35.3193	32.6079	31.8093
day 0	420	15.0161	22.4874	24.4879	22.5662	18.6867
day 0	440	1.40053	7.84464	19.9266	17.4496	14.6015
day 0	460	4.02863	11.512	25.3936	22.2378	19.0343
day 0	480	10.1313	16.6622	27.9819	25.5924	21.343
day5	0	-11.8743	-11.7126	4.42036	18.279	11.9502
day5	20	-5.60668	-22.4048	-8.76304	13.4626	6.26962
day5	40	1.58343	1.36297	2.36629	6.26479	1.92278
day5	60	-0.310914	5.8054	5.1785	6.76551	13.1794
day5	80	6.80613	7.19807	4.36994	-2.03371	-3.64324
day5	100	-3.07845	-7.28826	-6.01992	-9.19644	-8.48507
day5	120	-5.0002	-7.07818	-5.89481	-1.80015	-2.97386
day5	140	-8.14953	-8.89282	-9.97121	-2.42299	-1.08032
day5	160	-4.14711	-3.89984	-4.5802	12.884	14.1561
day5	180	10.7446	12.7289	5.49781	12.8184	7.49876
day5	200	27.675	27.8092	27.2355	27.1072	26.3329
day5	220	33.0037	33.6824	30.86	31.977	27.8328
day5	240	35.7913	36.9857	33.5172	28.1453	20.8333
day5	260	18.4682	19.7249	14.4629	23.048	21.7618
day5	280	21.2339	24.0822	15.2472	22.6527	19.7619
day5	300	21.5462	23.4574	17.107	36.6621	30.4306
day5	320	30.3348	31.6377	29.0244	35.8011	28.1583
day5	340	24.0763	24.3285	23.7361	36.6652	33.5533
day5	360	30.7951	31.8532	28.7648	26.4111	24.4642
day5	380	25.1778	26.1214	22.8174	20.7994	13.1678
day5	400	9.68693	11.5427	7.19149	27.3927	20.2852
day5	420	22.1783	25.1235	15.7215	25.8905	16.9133
day5	440	19.6409	20.9944	13.4601	34.2516	27.3129
day5	460	19.0363	21.4055	9.90473	33.354	22.3897
day5	480	17.2954	18.8465	10.7096	29.4597	19.639

## Sheet: Figure 1E
Condition	Time	1	2	3	4	5	6	7	8	9	10	11	12	13	14	15	16	17	18	19	20
day 0	0	-5.0186	4.17326	6.17121	2.6873	2.79868	4.58134	-7.11235	1.01564	-8.62264	-3.21493	-14.3142	-9.05828	-21.0365	-3.81827	-6.67601	4.17326	-10.9629	2.6873	2.79868	4.58134
day 0	20	-0.293448	8.95949	7.10817	0.0590368	6.74498	10.4962	-0.352381	5.69951	-4.27197	0.0771998	-8.44813	-8.52265	3.82072	-6.83659	-1.87629	8.95949	-10.026	3.38975	6.74498	10.4962
day 0	40	3.40082	11.0656	8.79416	-3.47152	0.463357	5.73198	0.964791	-1.64017	-0.312291	-3.27159	-8.99686	-3.99325	8.58414	2.87753	1.87629	0.78541	-11.1957	-26.7865	0.463357	5.73198
day 0	60	1.98367	-0.0236446	3.03138	-2.89197	7.6139	8.26789	2.35287	1.3352	1.83058	6.42788	-6.27219	-6.17161	3.18692	0.25271	-8.02036	-0.0236446	3.03138	-2.89197	7.6139	8.26789
day 0	80	2.22865	6.13602	4.43695	-4.57964	3.14035	10.6395	0.512612	4.6407	-0.353694	1.12979	-8.83599	-10.5489	-0.657626	2.02398	0.685617	6.13602	4.43695	-4.57964	3.14035	10.6395
day 0	100	-6.54332	-0.000257006	0.413861	-9.54407	3.19745	5.86759	-0.949399	1.05901	-3.60622	0.813567	-9.92556	-13.6528	0.863209	2.78336	-8.22479	-0.000257006	0.413861	-9.54407	3.19745	5.86759
day 0	120	-2.41951	2.40583	0.947874	-2.85167	4.76055	3.72081	2.04629	6.79369	1.70284	6.2997	-1.67778	-2.97893	7.75473	-1.82763	-4.0359	2.40583	0.947874	-2.85167	4.76055	3.72081
day 0	140	-9.81562	0.879988	-2.81078	-1.12969	-0.79306	3.95755	-1.61278	0.784108	0.257949	2.23013	-4.75133	0.954862	0.109362	-1.45596	-11.5487	0.879988	-2.81078	-1.12969	-0.79306	3.95755
day 0	160	7.91067	-4.39634	-0.523947	-1.20963	-2.31057	-0.369564	2.03342	3.1516	-3.39074	0.158606	-7.16314	-6.80494	-3.94241	-0.534288	6.45731	-4.39634	-0.523947	-1.20963	-2.31057	-0.369564
day 0	180	4.32446	1.11052	2.38686	5.191	-1.65692	-7.3088	-2.46692	-10.7294	1.42995	-8.68844	13.5923	8.82901	-3.92168	3.81788	2.8145	1.11052	2.38686	5.191	-1.65692	-7.3088
day 0	200	-4.66363	4.82734	5.16401	2.93411	9.55689	2.14422	-3.84819	-4.56907	-3.7916	-10.2139	-7.65932	-2.25117	1.38683	2.07948	-6.31544	4.82734	5.16401	2.93411	9.55689	2.14422
day 0	220	-4.60312	13.3121	13.2545	7.34796	18.0815	15.9092	4.2118	-6.81911	1.04485	-5.56507	-0.918339	3.44391	-4.13118	2.74391	-6.25397	13.3121	13.2545	7.34796	18.0815	15.9092
day 0	240	0.247388	13.2024	9.89189	6.11593	18.4704	15.2269	16.8609	8.08997	5.97564	-3.38318	6.97168	12.9317	0.824796	10.2583	-1.32692	13.2024	9.89189	6.11593	18.4704	15.2269
day 0	260	3.16363	13.4689	17.5583	9.65048	17.5259	18.3561	15.8466	6.22505	9.69043	5.53067	2.80412	9.39603	1.84121	13.7429	1.63535	13.4689	17.5583	9.65048	17.5259	18.3561
day 0	280	7.70914	17.4862	16.2215	10.5821	20.1511	16.2739	17.2965	11.514	12.9347	11.2984	11.2633	22.2389	-0.545421	9.21008	6.2526	17.4862	16.2215	10.5821	20.1511	16.2739
day 0	300	11.9702	13.8588	9.27506	7.43889	15.979	15.6391	16.8839	4.71813	10.2317	8.4712	6.98007	13.472	3.09114	5.44185	10.5809	13.8588	9.27506	7.43889	15.979	15.6391
day 0	320	8.39748	8.71507	7.09046	5.24196	9.35704	11.7391	8.23296	6.59571	12.4518	11.7604	10.4055	14.118	3.58014	-0.949882	6.9518	8.71507	7.09046	5.24196	9.35704	11.7391
day 0	340	7.60946	10.4781	10.7977	9.97523	11.1861	1.26598	12.0957	8.54117	15.3147	11.936	11.5318	19.9024	12.2078	4.78216	6.15134	10.4781	10.7977	9.97523	11.1861	1.26598
day 0	360	6.67177	7.70041	6.9531	4.40761	8.32281	5.39993	14.6717	8.44592	11.8267	6.4838	10.8207	14.477	1.60669	4.24951	5.19886	7.70041	6.9531	4.40761	8.32281	5.39993
day 0	380	0.680435	4.94017	4.19451	-6.08712	7.15319	2.79294	14.2808	17.706	10.8408	8.00503	5.16411	14.5039	6.40549	4.28871	-0.887034	4.94017	4.19451	-6.08712	7.15319	2.79294
day 0	400	9.05394	7.46679	9.20738	-2.21617	6.70169	5.04294	8.95008	7.74848	8.581	1.89535	8.50907	12.2305	1.80356	-0.371996	7.61862	7.46679	9.20738	-2.21617	6.70169	5.04294
day 0	420	9.43565	11.2489	9.81107	19.0497	4.16975	-1.21611	12.3402	6.50485	12.4113	6.85	11.5599	17.2032	-6.2464	3.15634	8.00636	11.2489	9.81107	19.0497	4.16975	-1.21611
day 0	440	11.0209	7.67009	4.78049	5.49209	7.49947	1.93287	13.0833	10.5042	8.66145	5.86545	6.7997	10.9366	3.3575	7.11133	9.61661	7.67009	4.78049	5.49209	7.49947	1.93287
day 0	460	0.939236	7.63128	0.248516	8.50439	9.41345	9.87734	10.8201	11.1314	11.6253	11.1937	8.96528	17.9874	-1.4231	3.40228	-0.624148	7.63128	0.248516	8.50439	9.41345	9.87734
day 0	480	2.85026	3.9877	4.41382	-2.36006	4.35118	1.33915	6.84589	8.56698	9.36531	0.513923	6.08591	9.23506	-1.42461	2.32595	1.31704	3.9877	4.41382	-2.36006	4.35118	1.33915
day 5	0	-0.0665353	-1.18873	-0.0820388	0.06839	-0.598469	0.726688	2.22313	-4.37615	-7.60479	-0.512703	2.27502	2.4013	1.49304	2.11448
day 5	20	0.219026	-0.22924	2.35594	-1.56609	-4.71886	-0.0276835	3.75604	1.11082	-3.54986	1.30705	0.977865	0.569633	4.76253	0.859305
day 5	40	1.8915	2.17888	-10.5734	-1.1837	-0.583375	-0.0252289	1.18263	1.28569	0.3256	-0.545151	-1.34022	-0.136605	2.96839	2.30153
day 5	60	0.76947	2.40052	-1.76424	-4.02331	-2.83802	-1.16797	-0.568211	-7.92812	-7.10475	-0.249751	-0.351214	2.37481	1.33391	-1.81886
day 5	80	-1.19368	-0.411639	4.71343	-5.07065	-1.99364	0.935327	0.561599	3.32774	1.85681	1.48034	2.13099	-10.944	1.7163	2.31663
day 5	100	-1.81104	-2.46116	-0.0227384	2.63805	-0.139727	1.33679	3.68175	0.644304	-0.561231	0.319656	2.35944	-1.86948	-1.12331	0.0619818
day 5	120	-1.63677	-0.307706	0.770556	-0.750325	-3.76527	-3.02008	-2.72924	-6.31339	-0.174171	-1.71113	-0.539224	4.80332	-2.17065	0.906363
day 5	140	-3.35851	-4.8195	-13.4612	-4.81707	-2.10137	-7.25203	-9.51411	-5.65865	-9.12141	-2.34976	-2.6518	-0.0755185	5.53805	2.76027
day 5	160	1.99862	3.42631	4.8641	2.80844	-3.08603	-11.8647	-10.7526	-4.36948	-2.68384	-2.16949	-0.432094	0.741673	2.14967	-0.865269
day 5	180	0.336829	2.47187	-9.62185	0.701143	2.06904	-2.53926	-9.46249	-17.4742	-8.51109	-3.95054	-5.08269	-13.9188	-1.91707	0.798633
day 5	200	0.710917	0.738736	7.94077	4.00552	1.46084	2.09716	-3.44422	-2.1534	-5.50273	1.59115	3.4168	4.95853	5.70844	-0.186035
day 5	220	-1.49852	-1.60148	-0.436329	-3.31461	0.0816531	6.54539	0.6225	-6.53525	-7.11664	-0.12789	2.43299	-9.96379	3.60114	4.96904
day 5	240	0.244585	1.2054	3.92074	2.70003	5.723	2.3118	-0.13016	-4.9447	-6.89203	0.259086	0.646541	8.12788	6.90552	4.36084
day 5	260	0.683964	-0.2453	9.13464	-2.84287	-0.699392	4.81846	-0.167575	-4.50905	-2.50491	-2.02648	-1.76567	-0.501568	-0.414614	2.98165
day 5	280	-3.34457	-3.50187	2.57619	5.73714	2.96877	8.90205	-0.770031	-3.70752	-4.7824	-0.223312	1.12756	3.98675	5.60003	8.623
day 5	300	-0.93902	-2.79934	2.34837	5.36549	4.1103	6.40466	1.73893	-6.374	-5.91763	0.231205	-0.367769	9.35771	0.0571338	2.20061
day 5	320	-0.363482	3.32949	-6.65985	2.8715	1.13794	8.6405	5.33373	-6.66453	-4.65806	-3.93612	-3.72452	2.6017	8.63714	5.86877
day 5	340	-2.80923	-3.09072	-12.2392	4.68416	4.43201	4.85419	0.0470809	-10.9513	-5.06026	-1.44769	-3.00039	2.36702	8.26549	7.0103
day 5	360	-1.09958	1.55758	-0.28596	5.35717	2.94983	6.85057	-0.488466	-9.84673	-5.17891	-0.852328	3.317	-6.91256	5.7715	4.03794
day 5	380	0.505052	1.87374	-8.52691	3.30676	4.63533	0.323593	-2.76993	-3.5763	-2.46058	-3.38233	-3.30073	-12.66	7.58416	7.33201
day 5	400	-2.94051	-4.56506	-12.0096	2.89619	4.92005	8.16295	7.82084	-5.96642	-3.57959	-1.61378	1.49058	-0.346669	8.25717	5.84983
day 5	420	3.42549	6.34354	-3.99678	5.02711	5.12071	3.34026	1.10015	-10.8576	-4.5694	0.0461291	1.81646	-8.83586	6.20676	7.53533
day 5	440	-2.05478	-2.54651	-2.10884	8.27433	4.39768	2.45471	4.38116	-4.35697	-4.08369	-3.51814	-4.82042	-12.4235	5.79619	7.82005
day 5	460	-0.549829	1.00098	-12.1094	3.39719	0.669731	4.225	3.0427	-3.46676	-3.54121	3.06719	6.42378	-4.16927	7.92711	8.02071
day 5	480	-2.41121	-6.24634	34.1531	6.13617	6.6535	-2.7948	-0.673081	-8.0118	-5.18648	-2.60189	-2.73977	-2.22446	11.1743	7.29768

## Sheet: Figure 1F
day	0	1	2	3	4	5+
	9.35893	14.228	1.94121	-4.88193	-3.10124	-4.25492
	13.3533	1.80549	2.52781	-2.96332	-2.00921	-3.27376
	10.8623	9.00003	3.50808	-1.86992	-0.446916	-3.44043
	7.75431	16.7665	3.4407	-1.04255	0.740134	-6.75232
	15.1624	0.335761	4.42877	-0.880056	1.27355	-2.21749
	14.5507	-0.162877	0.726438	1.14496	1.42008	-6.72104
	14.1378	4.30286	1.49575	1.22734	1.54191	-4.76956
	7.60927	25.0557	0.934737	1.36517	2.24445	7.55926
	11.8727	8.25343	2.18483	1.37554	2.3098	6.86088
	10.51	3.20831	2.44357	1.88776	2.44534	7.18503
	9.54962	6.74614	4.38783	2.5283		-2.85254
	16.6097	16.4286	-3.48326	4.04355		-0.774803
	4.56735	9.24052	1.95674	4.06638		-0.599495
		4.87082	2.10704	5.40642		4.75263
		15.8448	1.40557			1.98686
		16.3556	0.0482526			4.13006
			1.56894			5.8755
			-1.58238
			2.31652
			4.28428
			3.81335
			3.71117
			3.30347
			3.54623
