# Supplementary material for: Sleep drive reconfigures wake-promoting clock circuitry to regulate adaptive behavior
Source: PLoS Biol. 2021 Jun 30;19(6):e3001324. doi: 10.1371/journal.pbio.3001324 (PMC8277072; doi:10.1371/journal.pbio.3001324)
Supplement: S2 Data — (A) Sleep in minutes/hours in Pdfr5504, Cs, Pdfr5504; c929-GAL4; UAS-Pdfr (rescue, green), Pdfr5504; UAS-Pdfr/+, Pdfr5504; c929-GAL4/+; Cry-Gal80/+, and Pdfr5504; c929-GAL4/UAS-Pdfr; Cry-Gal80. (XLSX) [file pbio.3001324.s008.xlsx]

## Sheet: Sheet1
hour →	1	2	3	4	5	6	7	8	9	10	11	12	13	14	15	16	17	18	19	20	21	22	23	24
HAN			41	60	60	60	60	60	60	60	60	60	55	59	60	52	60	57	60	50	60	55	60	54
HAN			60	60	10	15	52	60	60	60	60	45	44	51	58	59	60	56	50	59	60	60	60	57
HAN			60	60	60	60	60	56	60	60	60	60	60	60	60	60	60	60	60	60	60	60	60	60
HAN			60	60	60	60	60	60	60	60	60	58	60	60	60	60	60	60	60	54	56	52	53	57
HAN			60	60	60	37	59	59	57	57	60	60	60	60	60	60	60	60	60	60	60	47	60	43
HAN			60	60	16	60	60	60	60	60	60	60	60	60	60	60	60	60	60	58	60	60	49	53
HAN			60	60	60	60	60	60	60	60	60	54	56	49	57	60	60	60	57	55	59	60	51	34
HAN			60	60	60	60	60	60	58	60	60	59	59	60	60	58	60	58	58	60	57	55	46	41
HAN			59	48	50	47	54	53	57	22	50	53	60	60	60	60	59	47	56	60	60	57	40	57
HAN			60	60	60	60	60	60	60	60	60	60	60	60	33	44	60	60	60	60	60	60	60	60
HAN			60	60	60	60	60	60	60	60	60	60	60	60	57	15	60	60	60	60	60	60	60	60
HAN			51	9	39	59	59	58	59	59	60	60	60	60	58	60	52	59	60	60	60	60	59	60
HAN			60	60	60	60	60	59	60	60	51	60	46	50	58	52	57	54	34	6	3	40	45	50
HAN			60	60	60	60	60	60	60	60	60	60	60	60	60	60	60	60	60	60	60	60	60	60
HAN			60	60	60	60	59	60	60	60	60	60	60	60	60	60	60	58	60	60	60	60	58	60
HAN			60	53	53	57	60	60	60	60	60	60	60	60	60	51	60	55	59	56	60	54	60	55
HAN			60	60	33	0	5	43	60	60	58	60	60	60	59	60	60	60	58	53	60	51	57	60
HAN			58	60	60	60	60	60	56	60	60	47	47	27	44	29	57	40	45	23	21	55	39	49
HAN			60	60	60	60	38	60	60	60	53	58	60	60	60	60	60	60	60	58	60	59	59	57
HAN			60	60	60	60	60	60	60	57	54	52	55	56	60	60	59	60	60	54	13	0	32	46
HAN			60	60	60	60	60	60	60	60	60	60	60	60	60	60	60	28	0	5	26	60	60	60
HAN			56	0	0	13	59	60	60	50	28	53	56	52	46	50	60	60	60	59	60	51	60	53
HAN			60	60	60	60	60	60	60	60	60	60	60	60	60	38	60	60	60	60	60	60	60	60
HAN			60	59	57	60	60	60	60	56	60	56	59	60	60	60	59	53	55	59	52	45	39	55
HAN			57	44	52	60	60	60	60	60	60	60	58	51	56	56	49	50	56	59	59	47	14	11
HAN			60	60	60	60	60	60	60	60	60	60	60	60	60	60	60	60	8	15	60	60	60	60
CS			56	56	60	60	60	60	60	60	59	54	54	60	60	60	58	56	48	59	60	58	57	27
CS			60	56	56	60	60	60	60	56	54	32	59	46	50	58	45	47	54	57	57	56	49	22
CS			60	60	60	60	60	60	60	60	60	60	60	60	60	60	60	60	60	60	60	60	44	57
CS			60	60	52	60	60	60	60	60	58	42	59	60	60	60	60	60	60	60	60	60	59	52
CS			60	60	60	59	60	60	60	60	59	60	60	60	60	60	60	60	60	60	60	59	60	60
CS			60	60	60	60	60	60	60	51	60	59	60	60	60	53	60	60	53	52	60	53	52	54
CS			60	60	60	60	60	60	60	60	60	60	60	60	60	60	60	60	60	60	42	11	59	60
CS			29	15	19	42	30	20	38	8	0	0	43	53	51	58	55	59	54	57	60	22	54	31
CS			59	60	60	59	60	60	60	59	45	59	60	60	60	60	60	54	49	60	60	60	59	53
CS			60	58	58	58	48	50	60	54	59	53	60	60	49	57	57	58	45	58	35	56	59	23
CS			60	60	60	60	60	60	60	60	60	60	60	60	60	44	32	59	46	44	55	37	55	59
CS			60	60	34	25	60	53	53	58	54	52	60	58	49	42	58	49	53	46	60	60	60	60
CS			60	57	55	57	49	52	59	58	57	30	56	60	60	60	60	59	60	60	59	58	56	46
CS			9	6	21	19	21	7	8	22	0	0	47	59	54	53	53	53	57	56	53	51	40	13
CS			60	20	13	23	41	33	44	57	60	59	59	60	60	60	60	60	60	60	60	60	60	60
CS			60	60	58	60	60	60	60	60	60	47	52	60	51	44	60	60	58	51	55	57	11	46
CS			60	60	60	60	60	60	60	60	60	60	60	60	60	60	60	60	60	60	60	52	60	60
CS			60	60	38	58	60	60	60	60	58	24	60	58	59	59	54	60	60	60	50	53	33	42
CS			58	60	59	60	60	55	58	59	39	42	60	60	60	60	60	60	59	56	55	58	58	46
CS			60	55	30	48	59	48	47	56	41	50	58	59	58	54	54	51	55	51	55	55	53	48
CS			36	8	45	60	60	60	60	60	60	51	60	60	60	60	60	60	60	60	60	44	24	23
CS			20	40	15	28	42	5	19	12	5	0	54	60	60	60	60	57	56	52	36	24	9	13
CS			60	60	49	52	59	54	60	60	60	55	60	60	57	45	60	59	45	37	44	52	48	20
CS			60	54	27	33	18	35	8	0	0	0	55	60	60	59	60	56	60	60	49	59	40	41
CS			38	24	3	54	49	19	0	17	0	12	57	60	59	55	60	55	60	42	49	51	53	34
Han; c929Gal4 / UAS PDFR; CryGal80	45	60	60	60	60	60	60	60	60	60	60	59	28	46	44	45	46	40	54	40	52	29	19	15
Han; c929Gal4 / UAS PDFR; CryGal80	50	60	60	49	40	54	60	60	60	60	59	60	56	60	58	57	59	56	60	58	58	54	19	38
Han; c929Gal4 / UAS PDFR; CryGal80	52	60	60	60	60	60	60	60	60	57	56	60	60	57	60	50	56	42	38	45	41	32	29	39
Han; c929Gal4 / UAS PDFR; CryGal80	60	35	39	58	59	60	60	60	60	60	60	60	60	60	60	60	57	54	58	60	60	60	59	60
Han; c929Gal4 / UAS PDFR; CryGal80	0	7	44	60	60	56	60	60	54	55	58	60	58	54	55	57	58	51	60	60	60	58	55	46
Han; c929Gal4 / UAS PDFR; CryGal80	60	60	60	50	60	60	60	57	51	58	59	60	60	60	55	60	58	60	60	57	60	53	59	18
Han; c929Gal4 / UAS PDFR; CryGal80	60	54	60	60	60	60	60	60	60	60	55	58	60	60	60	60	60	57	28	50	42	40	25	43
Han; c929Gal4 / UAS PDFR; CryGal80	60	60	42	60	51	60	60	58	60	60	60	60	60	55	60	60	60	60	60	60	53	60	48	60
Han; c929Gal4 / UAS PDFR; CryGal80	60	60	60	46	49	60	60	60	60	60	60	60	60	54	56	57	42	56	47	40	58	52	42	43
Han; c929Gal4 / UAS PDFR; CryGal80	60	60	60	21	52	60	60	60	60	60	57	55	60	58	58	56	58	60	57	58	59	60	60	60
Han; c929Gal4 / UAS PDFR; CryGal80	28	44	53	59	60	60	60	56	56	35	60	32	53	60	60	60	60	60	58	60	59	59	58	56
Han; c929Gal4 / UAS PDFR; CryGal80	60	58	59	26	47	57	60	48	50	56	45	55	56	60	60	57	56	53	28	0	50	58	58	54
Han; c929Gal4 / UAS PDFR; CryGal80	14	51	60	54	60	60	60	60	60	60	60	60	60	60	60	60	56	59	52	56	50	54	55	51
Han; c929Gal4 / UAS PDFR; CryGal80	25	60	60	60	59	60	60	60	60	60	46	60	60	17	35	60	60	60	43	45	60	60	57	46
Han; c929Gal4 / UAS PDFR; CryGal80	32	59	44	48	38	60	57	55	55	51	38	58	57	57	58	60	60	58	60	58	47	58	60	50
Han; c929Gal4 / UAS PDFR; CryGal80	46	32	48	32	51	60	48	60	60	50	56	60	56	60	55	60	58	59	60	57	53	60	58	38
Han; c929Gal4 / UAS PDFR; CryGal80	59	60	60	60	45	60	60	60	60	59	46	30	60	59	57	45	60	59	54	60	58	54	56	59
Han; c929Gal4 / UAS PDFR; CryGal80	60	60	60	58	40	60	60	60	60	60	60	12	28	56	60	47	49	59	39	60	48	37	47	35
Han; c929Gal4 / UAS PDFR; CryGal80	60	60	60	22	55	60	60	60	60	60	60	60	60	60	60	60	60	60	58	60	60	60	60	58
Han; c929Gal4 / UAS PDFR; CryGal80	47	49	58	60	60	51	54	53	60	55	60	59	58	59	60	59	60	60	51	54	56	51	47	22
Han; c929Gal4 / UAS PDFR; CryGal80	43	60	60	45	28	60	56	60	60	22	48	49	42	53	50	33	38	53	19	30	29	55	60	15
Han; c929Gal4 / UAS PDFR; CryGal80	41	60	60	53	52	60	60	60	60	53	56	60	60	25	59	55	59	60	58	60	59	60	60	53
Han; c929Gal4 / UAS PDFR; CryGal80	60	25	60	60	60	60	60	60	60	60	60	60	60	60	60	59	53	57	60	60	60	60	42	32
Han; c929Gal4 / UAS PDFR; CryGal80	58	60	60	49	48	60	60	60	59	47	53	58	60	58	53	59	56	60	56	58	60	50	60	58
Han; c929Gal4 / UAS PDFR; CryGal80	60	60	47	60	60	60	60	60	60	60	60	60	60	60	60	60	60	60	60	60	60	60	44	57
Han; c929Gal4 / UAS PDFR; CryGal80	16	60	60	56	48	50	60	60	60	60	60	46	56	60	56	55	58	60	51	58	54	58	47	27
Han; c929Gal4 / UAS PDFR; CryGal80	17	58	60	58	58	60	60	60	60	60	59	60	60	60	60	60	59	60	58	59	58	45	49	53
Han; c929Gal4 / UAS PDFR; CryGal80	60	60	60	60	60	25	28	60	60	60	60	60	58	60	60	60	60	60	60	60	60	58	60	59
Han; c929Gal4 / UAS PDFR; CryGal80	60	60	60	60	20	8	60	60	60	60	60	60	60	60	60	60	60	60	59	60	60	60	60	60
Han; c929Gal4 / UAS PDFR; CryGal80	42	51	60	44	37	40	45	50	37	54	59	51	8	42	47	60	60	57	59	21	60	52	60	59
Han; c929Gal4 / UAS PDFR; CryGal80	60	45	0	17	43	47	60	60	60	60	60	60	60	60	60	60	60	60	60	60	60	56	51	14
Han; c929Gal4 / UAS PDFR	60	60	60	60	60	60	60	59	60	60	60	58	60	60	55	60	57	59	54	57	56	55	55	44
Han; c929Gal4 / UAS PDFR	18	50	54	36	38	22	42	24	20	27	46	18	54	58	57	56	45	41	45	57	54	47	56	30
Han; c929Gal4 / UAS PDFR	54	60	60	60	60	60	60	60	60	53	60	55	60	60	60	60	60	56	59	60	60	60	37	54
Han; c929Gal4 / UAS PDFR	57	60	60	60	60	60	60	59	58	30	0	4	60	60	60	60	60	60	60	60	60	57	60	60
Han; c929Gal4 / UAS PDFR	60	39	56	45	57	60	60	60	57	56	58	50	57	58	45	52	58	60	57	53	54	41	57	42
Han; c929Gal4 / UAS PDFR	6	35	28	45	38	33	44	29	25	17	10	8	60	60	60	57	43	49	47	55	52	51	55	25
Han; c929Gal4 / UAS PDFR	60	60	60	60	60	60	60	60	60	60	59	47	60	60	60	60	59	53	57	54	55	44	49	17
Han; c929Gal4 / UAS PDFR	55	0	56	31	47	60	60	60	60	60	58	60	60	60	60	60	60	59	60	60	59	60	59	54
Han; c929Gal4 / UAS PDFR	40	53	43	50	38	59	60	60	60	59	38	28	55	59	55	58	58	60	52	57	59	60	42	48
Han; c929Gal4 / UAS PDFR	0	41	43	60	29	59	44	60	60	59	36	60	53	47	53	60	60	40	34	41	53	57	50	38
Han; c929Gal4 / UAS PDFR	60	60	60	60	60	60	60	60	60	59	60	53	60	60	60	57	59	50	55	58	59	60	49	17
Han; c929Gal4 / UAS PDFR	46	59	60	57	60	60	60	60	53	48	56	51	58	60	58	54	40	59	57	58	56	60	46	41
Han; c929Gal4 / UAS PDFR	60	46	60	60	60	60	59	59	60	60	53	50	55	60	60	59	60	60	50	50	60	60	56	36
Han; c929Gal4 / UAS PDFR	53	32	45	26	60	58	59	57	59	55	47	17	21	40	58	55	56	60	60	60	50	47	53	60
Han; c929Gal4 / UAS PDFR	60	60	60	57	58	60	60	59	40	57	0	28	60	60	60	59	56	56	53	60	60	60	57	60
Han; c929Gal4 / UAS PDFR	18	39	53	57	60	60	60	60	58	60	59	55	60	58	36	50	60	59	56	58	53	57	60	60
Han; c929Gal4 / UAS PDFR	58	60	58	45	58	59	59	50	55	54	57	53	60	60	60	60	60	60	60	60	60	49	60	58
Han; c929Gal4 / UAS PDFR	54	60	60	60	60	60	60	60	60	60	56	45	59	56	60	60	59	60	60	60	60	60	60	60
Han; c929Gal4 / UAS PDFR	12	60	57	58	50	60	45	60	60	60	60	60	60	60	60	60	56	58	60	58	57	59	56	17
Han; c929Gal4 / UAS PDFR	60	60	60	59	43	59	59	56	48	55	54	54	57	51	36	60	54	59	51	58	60	55	60	48
Han; c929Gal4 / UAS PDFR	45	0	6	29	49	60	60	60	59	59	58	59	58	54	58	60	58	60	58	60	60	56	54	44
Han; c929Gal4 / UAS PDFR	60	60	60	60	34	42	60	60	59	60	60	60	60	57	58	60	59	60	54	60	51	60	60	60
Han; c929Gal4; Cry Gal80	60	60	42	0	7	25	57	60	60	60	60	60	60	60	60	58	58	60	60	57	60	54	44	53
Han; c929Gal4; Cry Gal80	60	60	60	60	60	60	60	21	22	60	60	60	60	60	60	60	60	50	50	58	60	59	58	57
Han; c929Gal4; Cry Gal80	34	0	13	60	59	59	59	50	60	60	60	60	60	60	57	60	60	60	60	56	59	57	51	59
Han; c929Gal4; Cry Gal80	60	60	60	60	3	22	13	60	60	60	60	60	59	59	60	52	59	59	59	60	60	41	53	57
Han; c929Gal4; Cry Gal80	60	18	0	54	60	60	60	60	60	60	60	60	60	60	60	50	52	57	53	56	60	60	56	46
Han; c929Gal4; Cry Gal80	34	60	60	40	49	60	59	60	51	57	51	45	59	57	58	53	51	47	60	53	49	59	56	54
Han; c929Gal4; Cry Gal80					59	60	60	60	60	60	60	55	42	59	60	60	56	60	59	54	59	56	60	56
Han; c929Gal4; Cry Gal80					60	60	60	60	60	60	60	60	60	60	60	60	60	60	60	60	54	58	60	60
Han; c929Gal4; Cry Gal80					26	58	60	60	60	60	60	60	60	60	60	60	60	60	60	60	52	49	52	54
Han; c929Gal4; Cry Gal80	60	60	60	60	60	60	60	46	0	19	59	28	60	60	60	60	60	60	60	60	60	60	58	60
Han; c929Gal4; Cry Gal80	24	60	60	49	53	55	59	58	49	51	51	56	57	59	48	53	51	40	58	56	57	52	15	35
Han; c929Gal4; Cry Gal80	60	60	60	60	47	60	60	60	60	60	60	59	60	60	57	59	60	60	59	53	57	56	60	60
Han; c929Gal4; Cry Gal80	60	38	60	60	60	60	59	60	60	60	60	60	60	60	60	60	60	59	52	48	60	51	60	58
Han; c929Gal4; Cry Gal80							36	60	60	60	60	60	60	60	60	60	60	60	59	59	57	59	60	59
Han; c929Gal4; Cry Gal80	60	60	60	60	22	45	60	60	60	60	60	58	60	60	60	60	60	60	60	60	60	60	60	60
Han; c929Gal4; Cry Gal80	45	34	60	60	60	60	59	60	60	52	60	59	60	60	60	60	58	60	60	60	60	59	58	55
Han; c929Gal4; Cry Gal80	60	60	60	60	60	60	60	60	60	60	60	52	20	60	60	59	60	59	60	60	60	60	60	60
Han; c929Gal4; Cry Gal80							44	15	3	35	15	25	58	48	47	48	51	59	56	52	54	51	56	60
Han; c929Gal4; Cry Gal80					45	60	60	60	60	60	60	60	60	60	60	60	60	44	49	37	52	58	60	48
Han; c929Gal4; Cry Gal80					60	60	60	60	60	57	58	55	52	58	60	58	60	58	59	51	25	51	58	44
Han; c929Gal4; Cry Gal80			55	49	52	60	55	60	60	51	60	59	60	60	60	60	60	60	56	55	59	60	60	60
Han; c929Gal4; Cry Gal80						60	60	60	60	60	60	60	60	60	60	60	60	60	60	60	60	60	60	60
Han; c929Gal4; Cry Gal80					60	60	60	60	60	60	56	60	60	60	60	60	60	60	59	60	60	60	56	54
Han; c929Gal4; Cry Gal80					60	60	60	60	60	60	60	60	60	60	60	60	60	60	60	60	60	60	60	60
Han; c929Gal4; Cry Gal80	60	60	60	60	41	60	60	60	60	60	60	60	60	60	60	60	60	60	60	60	60	60	60	60
Han; c929Gal4; Cry Gal80	60	60	32	24	60	60	60	56	60	60	60	60	60	60	60	60	60	60	54	58	60	60	27	46
Han; c929Gal4; Cry Gal80					60	60	60	60	60	60	60	57	60	60	60	60	59	49	60	57	58	59	48	60
Han; c929Gal4; Cry Gal80							60	60	60	60	60	60	59	59	57	60	60	59	60	60	60	60	60	60
Han; c929Gal4; Cry Gal80	60	60	60	55	5	19	60	60	60	60	60	60	59	60	60	60	60	60	60	60	60	57	60	50
Han; c929Gal4; Cry Gal80							60	60	60	60	60	60	60	60	60	60	60	60	60	60	60	60	60	55
Han; c929Gal4; Cry Gal80					60	60	60	60	60	60	60	60	60	60	60	60	54	54	60	56	60	54	49	58
Han; UAS PDFR	37	0	22	60	60	60	60	60	60	60	58	58	52	59	58	60	50	55	57	59	45	48	12	44
Han; UAS PDFR	42	60	60	51	60	60	60	60	60	60	60	60	54	60	60	60	59	60	60	57	54	56	43	19
Han; UAS PDFR	60	17	0	37	60	60	60	37	45	60	60	60	60	60	57	59	56	58	59	59	59	58	57	60
Han; UAS PDFR	60	60	60	60	60	60	60	60	60	60	60	49	5	60	60	60	60	60	56	55	60	60	60	56
Han; UAS PDFR	60	60	60	60	60	60	60	60	21	43	60	60	60	60	60	60	60	54	59	60	60	60	60	60
Han; UAS PDFR	60	60	60	60	60	60	60	50	0	58	60	60	60	60	57	60	59	60	54	60	60	56	58	56
Han; UAS PDFR	60	60	60	60	26	5	60	60	60	60	60	60	60	60	60	58	60	60	60	56	60	60	60	60
Han; UAS PDFR	60	60	60	2	0	7	31	60	60	60	60	60	60	60	59	60	60	60	60	59	60	60	59	58
Han; UAS PDFR	60	60	60	60	60	60	60	60	60	60	60	60	60	60	60	60	27	60	60	60	60	60	60	60
Han; UAS PDFR	0	0	42	60	60	60	60	60	60	60	60	60	60	60	60	60	60	60	58	60	52	54	0	50
Han; UAS PDFR	7	38	60	60	60	60	60	52	31	55	46	50	48	60	60	59	55	59	58	52	57	38	22	18
Han; UAS PDFR	60	60	60	60	60	60	60	60	60	60	60	60	60	60	16	11	60	60	60	60	60	60	60	56
Han; UAS PDFR	35	0	17	60	60	60	60	60	60	30	60	60	58	60	60	60	60	60	48	60	52	58	43	32
Han; UAS PDFR	60	60	60	1	6	18	57	60	55	48	33	40	60	60	60	58	60	59	59	60	53	56	8	60
Han; UAS PDFR	60	60	60	60	60	49	46	60	60	60	60	60	59	60	60	59	60	60	60	60	52	58	46	56
Han; UAS PDFR	19	52	60	28	44	60	60	60	60	55	56	16	51	60	60	60	60	60	60	60	60	32	0	44
Han; UAS PDFR	60	60	60	60	60	60	21	60	60	60	60	60	60	60	60	60	60	60	60	57	60	59	51	60
Han; UAS PDFR	60	60	60	60	33	60	60	60	60	60	58	60	60	59	60	60	60	57	60	60	60	58	60	60
Han; UAS PDFR	60	19	36	51	60	60	60	60	60	60	60	60	60	57	60	51	60	60	60	60	60	60	60	46
Han; UAS PDFR	60	60	60	13	44	60	60	54	56	60	60	60	60	56	48	59	58	59	60	60	58	60	60	47
Han; UAS PDFR	0	51	60	41	51	55	56	17	48	53	50	52	56	55	57	53	60	60	59	59	56	51	58	38
Han; UAS PDFR	60	30	0	18	60	60	60	60	60	60	60	60	60	60	60	60	60	60	60	60	60	60	59	58
Han; UAS PDFR	6	55	60	46	38	60	59	24	60	60	49	33	60	60	44	41	51	58	59	58	39	18	0	10
Han; UAS PDFR	48	0	13	55	60	60	60	59	60	60	60	60	60	60	60	53	57	59	58	58	39	29	19	18
Han; UAS PDFR	60	60	60	60	60	49	45	60	60	60	60	60	60	60	60	60	60	60	60	60	60	60	56	56
Han; UAS PDFR	60	60	60	60	60	60	60	60	60	60	60	60	60	60	60	60	60	60	60	60	60	60	60	43
