# Supplementary material for: Sleep drive reconfigures wake-promoting clock circuitry to regulate adaptive behavior
Source: PLoS Biol. 2021 Jun 30;19(6):e3001324. doi: 10.1371/journal.pbio.3001324 (PMC8277072; doi:10.1371/journal.pbio.3001324)
Supplement: S3 Data — (A–C) % of vials with offspring for Cs, Dcr2; c929-GAL4/UAS-PdfrRNAi, Dcr2; c929-GAL4/+, +/UAS-PdfrRNAi, Pdfr5504; c92-GAL4; UAS-PdfrWT, Pdfr5504; UAS-PdfrWT/+, Pdfr5504; c929-GAL4/+; CryGal80/+, and Pdfr5504; c929-GAL4/UAS-Pdfr; Cry-Gal80. (D) Mating competition assay scheme on day 1. (E–G) % of vials with red eyes. (XLSX) [file pbio.3001324.s009.xlsx]

## Sheet: Figure 3 A-C mating success
			CS	Han	dcr2; c929>	UAS PDFR RNAi	dcr2 ; c929 > ; UAS PDFR RNAi	Han; UAS PDFR	Han; c929>	Han;c929> UASPDFR/ CryGal80	Han; c929> UASPDFR
	day 0	day 0	80	25	33.3	50	0	40	30	50	75
	day 2	day 2	90	85	90	95	90	90	85	90	90

## Sheet: Figure 3 E-G competition
CS	Han	Han; c929>	Han;c929> UAS PDFR/ CryGal80	Han; UAS PDFR	Han; c929>UAS PDFR	UAS PDFR RNAi	dcr2; c929>	dcr2;c929>; UAS PDFR RNAi
100	37.5	12.5	60	50	88.8	100	83.3	50
85	20	30	40	20	70	100	100	60
90				30	80
	10	30.7692	60	50	100	77.7778	83.3333	10
