# Supplementary material for: Sleep drive reconfigures wake-promoting clock circuitry to regulate adaptive behavior
Source: PLoS Biol. 2021 Jun 30;19(6):e3001324. doi: 10.1371/journal.pbio.3001324 (PMC8277072; doi:10.1371/journal.pbio.3001324)
Supplement: S4 Data — (A) Daytime sleep in l-LNv-GAL4>; UAS-PdfrWT/+, l-LNv-GAL4/+, UAS-PdfrWT/+ Dcr2; c929-GAL4/UAS-Pdfr, c929-GAL4/+, and UAS-Pdfr/+ flies (C) % of surviving flies each hour during starvation in l-LNv-GAL4>; UAS-PdfrWT/+, l-LNv-GAL4/+, UAS-PdfrWT/+. (XLSX) [file pbio.3001324.s010.xlsx]

## Sheet: Figure 4A,B daytime sleep
Condition	Daytime sleep
SS000645/+	258
SS000645/+	356
SS000645/+	483
SS000645/+	277
SS000645/+	204
SS000645/+	375
SS000645/+	424
SS000645/+	485
SS000645/+	418
SS000645/+	349
SS000645/+	459
SS000645/+	410
SS000645/+	397
SS000645/+	377
SS000645/+	538
SS000645/+	540
SS000645/+	394
SS000645/+	522
SS000645/+	529
SS000645/+	311
SS000645/+	419
SS000645/+	490
SS000645/+	365
SS000645/+	431
SS000645/+	403
SS000645/+	434
SS000645/+	450
SS000645/+	298
SS000645/+	419
SS000645/+	451
SS000645/+	369
SS000645/+	443
UAS-pdfr-wt/+	439
UAS-pdfr-wt/+	510
UAS-pdfr-wt/+	414
UAS-pdfr-wt/+	517
UAS-pdfr-wt/+	413
UAS-pdfr-wt/+	517
UAS-pdfr-wt/+	329
UAS-pdfr-wt/+	392
UAS-pdfr-wt/+	388
UAS-pdfr-wt/+	415
UAS-pdfr-wt/+	398
UAS-pdfr-wt/+	365
UAS-pdfr-wt/+	375
UAS-pdfr-wt/+	475
UAS-pdfr-wt/+	545
UAS-pdfr-wt/+	525
UAS-pdfr-wt/+	472
UAS-pdfr-wt/+	548
UAS-pdfr-wt/+	428
UAS-pdfr-wt/+	353
UAS-pdfr-wt/+	315
UAS-pdfr-wt/+	456
UAS-pdfr-wt/+	406
UAS-pdfr-wt/+	464
UAS-pdfr-wt/+	379
UAS-pdfr-wt/+	290
UAS-pdfr-wt/+	342
UAS-pdfr-wt/+	531
UAS-pdfr-wt/+	523
UAS-pdfr-wt/+	348
SS000645>UAS-pdfr-wt	173
SS000645>UAS-pdfr-wt	279
SS000645>UAS-pdfr-wt	176
SS000645>UAS-pdfr-wt	198
SS000645>UAS-pdfr-wt	394
SS000645>UAS-pdfr-wt	411
SS000645>UAS-pdfr-wt	381
SS000645>UAS-pdfr-wt	421
SS000645>UAS-pdfr-wt	291
SS000645>UAS-pdfr-wt	593
SS000645>UAS-pdfr-wt	308
SS000645>UAS-pdfr-wt	310
SS000645>UAS-pdfr-wt	380
SS000645>UAS-pdfr-wt	268
SS000645>UAS-pdfr-wt	245
SS000645>UAS-pdfr-wt	217
SS000645>UAS-pdfr-wt	429
SS000645>UAS-pdfr-wt	485
SS000645>UAS-pdfr-wt	419
SS000645>UAS-pdfr-wt	274
SS000645>UAS-pdfr-wt	482
SS000645>UAS-pdfr-wt	479
SS000645>UAS-pdfr-wt	194
SS000645>UAS-pdfr-wt	456
SS000645>UAS-pdfr-wt	408
SS000645>UAS-pdfr-wt	303
SS000645>UAS-pdfr-wt	404
SS000645>UAS-pdfr-wt	469
SS000645>UAS-pdfr-wt	501
SS000645>UAS-pdfr-wt	322
SS000645>UAS-pdfr-wt	319
C929/+	328
C929/+	254
C929/+	392
C929/+	527
C929/+	491
C929/+	317
C929/+	381
C929/+	272
C929/+	428
C929/+	236
C929/+	408
C929/+	380
C929/+	619
C929/+	378
C929/+	399
C929/+	469
C929/+	383
C929/+	651
C929/+	209
C929/+	358
C929/+	478
C929/+	386
C929/+	466
C929/+	182
C929/+	442
C929/+	493
C929/+	460
C929/+	120
C929/+	378
C929/+	383
C929/+	427
C929/+	334
C929/+	364
C929/+	413
C929/+	295
C929/+	114
C929/+	131
C929/+	364
C929/+	371
C929/+	150
C929/+	243
C929/+	190
C929/+	438
C929/+	595
C929/+	279
C929/+	243
C929/+	417
C929/+	472
UAS-pdfr-RNAi/+	277
UAS-pdfr-RNAi/+	333
UAS-pdfr-RNAi/+	199
UAS-pdfr-RNAi/+	160
UAS-pdfr-RNAi/+	299
UAS-pdfr-RNAi/+	319
UAS-pdfr-RNAi/+	152
UAS-pdfr-RNAi/+	313
UAS-pdfr-RNAi/+	343
UAS-pdfr-RNAi/+	168
UAS-pdfr-RNAi/+	253
UAS-pdfr-RNAi/+	326
UAS-pdfr-RNAi/+	503
UAS-pdfr-RNAi/+	202
UAS-pdfr-RNAi/+	331
UAS-pdfr-RNAi/+	158
UAS-pdfr-RNAi/+	219
UAS-pdfr-RNAi/+	234
UAS-pdfr-RNAi/+	183
UAS-pdfr-RNAi/+	162
UAS-pdfr-RNAi/+	298
UAS-pdfr-RNAi/+	299
UAS-pdfr-RNAi/+	363
UAS-pdfr-RNAi/+	353
UAS-pdfr-RNAi/+	170
UAS-pdfr-RNAi/+	185
UAS-pdfr-RNAi/+	192
UAS-pdfr-RNAi/+	180
UAS-pdfr-RNAi/+	302
UAS-pdfr-RNAi/+	401
UAS-pdfr-RNAi/+	252
UAS-pdfr-RNAi/+	256
UAS-pdfr-RNAi/+	246
UAS-pdfr-RNAi/+	103
UAS-pdfr-RNAi/+	253
UAS-pdfr-RNAi/+	318
UAS-pdfr-RNAi/+	258
UAS-pdfr-RNAi/+	156
UAS-pdfr-RNAi/+	290
UAS-pdfr-RNAi/+	247
UAS-pdfr-RNAi/+	218
c929>UAS-pdfr-RNAi	521
c929>UAS-pdfr-RNAi	261
c929>UAS-pdfr-RNAi	150
c929>UAS-pdfr-RNAi	373
c929>UAS-pdfr-RNAi	242
c929>UAS-pdfr-RNAi	120
c929>UAS-pdfr-RNAi	149
c929>UAS-pdfr-RNAi	221
c929>UAS-pdfr-RNAi	448
c929>UAS-pdfr-RNAi	438
c929>UAS-pdfr-RNAi	315
c929>UAS-pdfr-RNAi	349
c929>UAS-pdfr-RNAi	576
c929>UAS-pdfr-RNAi	398
c929>UAS-pdfr-RNAi	344
c929>UAS-pdfr-RNAi	332
c929>UAS-pdfr-RNAi	491
c929>UAS-pdfr-RNAi	374
c929>UAS-pdfr-RNAi	436
c929>UAS-pdfr-RNAi	466
c929>UAS-pdfr-RNAi	335
c929>UAS-pdfr-RNAi	327
c929>UAS-pdfr-RNAi	440
c929>UAS-pdfr-RNAi	387
c929>UAS-pdfr-RNAi	510
c929>UAS-pdfr-RNAi	143
c929>UAS-pdfr-RNAi	403
c929>UAS-pdfr-RNAi	307
c929>UAS-pdfr-RNAi	228
c929>UAS-pdfr-RNAi	419
c929>UAS-pdfr-RNAi	392
c929>UAS-pdfr-RNAi	374
c929>UAS-pdfr-RNAi	479
c929>UAS-pdfr-RNAi	131
c929>UAS-pdfr-RNAi	541
c929>UAS-pdfr-RNAi	516
c929>UAS-pdfr-RNAi	427
c929>UAS-pdfr-RNAi	534
c929>UAS-pdfr-RNAi	401
c929>UAS-pdfr-RNAi	351
c929>UAS-pdfr-RNAi	487
c929>UAS-pdfr-RNAi	306
c929>UAS-pdfr-RNAi	401
c929>UAS-pdfr-RNAi	415
c929>UAS-pdfr-RNAi	181
c929>UAS-pdfr-RNAi	454
c929>UAS-pdfr-RNAi	542
c929>UAS-pdfr-RNAi	599
c929>UAS-pdfr-RNAi	369
c929>UAS-pdfr-RNAi	387
c929>UAS-pdfr-RNAi	392
c929>UAS-pdfr-RNAi	194
c929>UAS-pdfr-RNAi	434
c929>UAS-pdfr-RNAi	592
c929>UAS-pdfr-RNAi	560
c929>UAS-pdfr-RNAi	475
c929>UAS-pdfr-RNAi	402
c929>UAS-pdfr-RNAi	402
c929>UAS-pdfr-RNAi	301
c929>UAS-pdfr-RNAi	386
c929>UAS-pdfr-RNAi	407
c929>UAS-pdfr-RNAi	374

## Sheet: Figure 4C,D % survival
lLNvs/+	UAS/+	lLNv UAS pdfr	C929/+	PdfrRNai/+	c929>Pdfr-RNAi
100	100	100	96.8783	98.9583	100	0
100	100	100	96.8783	98.9583	100	0
100	100	100	96.8783	98.9583	100	0
100	100	100	96.8783	98.9583	100	0
100	100	100	96.1376	98.9583	100	0
100	100	100	96.1376	98.4375	100	0
100	100	100	96.1376	98.4375	100	0
100	100	100	96.1376	97.3958	100	0
98.8095	100	100	96.1376	95.8946	99.359	0.641026
98.8095	100	96.875	94.6561	94.8529	99.359	0.641026
93.1962	100	92.7083	93.3201	94.8529	98.73	0.635065
92.1861	97.8831	88.5417	92.7249	91.3909	98.73	0.635065
88.7734	93.8111	87.5	91.9841	91.3909	98.089	1.11035
87.7633	90.7808	80.2083	91.2434	89.4301	97.448	1.69832
86.7532	90.7808	76.0417	89.9074	88.4498	97.448	1.69832
86.7532	87.6222	70.8333	83.9021	83.364	96.8191	1.69159
85.5628	87.6222	64.5833	78.7831	80.3002	92.985	4.49251
78.9394	86.5805	60.4167	74.4048	76.7157	89.0683	3.79847
73.7085	86.5805	57.2917	70.6217	70.7108	86.4215	2.69927
70.6782	84.4636	44.7917	66.0979	66.0846	83.2406	4.38474
66.2771	79.2553	36.4583	62.3148	57.1385	81.3538	5.17342
65.0866	74.108	29.1667	56.455	52.5735	80.7128	5.47863
63.0664	70.9494	25	52.5926	45.9252	79.4307	6.24365
57.6335	62.6772	16.6667	43.3995	37.7757	72.9499	7.65699
55.6133	61.6355	14.5833	41.0185	33.6703	71.6679	8.65467
54.4228	56.4272	12.5	38.4921	31.0662	64.7134	11.4218
53.4127	53.235	10.4167	34.3386	28.5233	63.4555	12.0256
48.8095	52.1933	8.33333	33.0026	24.4179	58.7788	10.2266
48.8095	48.1213	7.29167	26.8519	20.7721	56.8799	11.225
41.9841	44.9291	6.25	23.4392	18.75	51.5622	9.72693
38.5714	39.6872	6.25	20.2513	14.0625	48.2745	9.3832
33.5209	32.5513	6.25	19.6561	13.0208	43.0999	10.5049
30.1082	31.4761	6.25	19.6561	13.0208	37.9132	11.4134
28.9177	31.4761	5.20833	16.6799	8.85417	32.7145	11.8638
28.9177	29.3255	5.20833	11.4947	7.8125	28.7736	11.324
25.7071	26.0997	5.20833	10.754	7.8125	27.5036	11.9177
25.7071	26.0997	4.16667	8.90212	5.20833	24.2159	11.6976
25.7071	26.0997	3.125	6.30952	3.64583	22.198	10.9512
21.2843	25.0244	2.08333	5.11905	3.64583	20.9281	11.5148
17.8716	23.9492	2.08333	2.52646	2.08333	19.5392	10.2818
17.8716	21.7986	2.08333	1.19048	2.08333	18.2571	10.3805
10.0361	21.7986	2.08333	1.19048	1.5625	16.9751	10.634
3.21068	19.6481	2.08333	0.595238	1.04167	14.9452	9.46091
2.20058	18.5728	2.08333	0.595238	1.04167	12.1674	6.79313
1.0101	17.4976	1.04167	0.595238	0.520833	10.7785	5.50023
1.0101	17.4976	1.04167	0.595238	0.520833	9.49645	5.77818
1.0101	15.347	1.04167	0	0	8.33333	8.33333
1.0101	12.3167	1.04167	0	0	6.25	6.25
0	9.09091	0	0	0	6.25	6.25
0	9.09091	0	0	0	6.25	6.25
3.125	7.87296	0	0	0	6.25	6.25
3.125	7.87296	0	0	0	6.25	6.25
3.125	7.87296	0	0	0	6.25	6.25
0	3.93648	0	0	0	6.25	6.25
0	3.93648	0	0	0	6.25	6.25
0	3.93648	0	0	0	4.16667	4.16667
0	3.93648	0	0	0	4.16667	0
0	0	0	0	0	4.16667	0
0	0	0	0	0	4.16667	0
0	0	0	0	0	4.16667	0
0	0	0	0	0	4.16667	0
0	0	0	0	0	4.16667	0
0	0	0	0	0	4.16667	0
0	0	0	0	0	0	0
