# Supplementary material for: Sleep drive reconfigures wake-promoting clock circuitry to regulate adaptive behavior
Source: PLoS Biol. 2021 Jun 30;19(6):e3001324. doi: 10.1371/journal.pbio.3001324 (PMC8277072; doi:10.1371/journal.pbio.3001324)
Supplement: S5 Data — (A) Traces of normalized FRET ratio during PDF application in l-LNvs from starved and fed Pdf-GAL4>UAS-Epac1 flies. (B)The amplitude of l-LNv responses to PDF in 5-day-old Pdf-GAL4>UAS-Epac1 flies following 21–24 h of starvation. Data are shown for 8 h bins. (C) Sleep in minute/hour in Cs flies maintained on a 12:12 LD schedule during sleep restriction day 2 and during recovery. (D) Traces of normalized FRET ratio during PDF application in l-LNvs recorded from Pdf-GAL4>UAS-Epac1 flies during sleep restriction sleep deprivation and bang. (F) The amplitude of l-LNv responses to PDF in l-LNvs during baseline, sleep restriction, and recovery. (G) Sleep rebound expressed as a difference with baseline sleep in Dcr2; c929-GAL4/UAS-PdfrRNAi, Dcr2; c929-GAL4/+, and UAS-PdfrRNAi/+ flies. FRET, Förster Resonance Energy Transfer; LD, light:dark; l-LNv, large ventral lateral neuron; PDF, pigment dispersing factor. (XLSX) [file pbio.3001324.s011.xlsx]

## Sheet:  Figure 5A traces
Condition	TIME	1	2	3	4	5	6	7	8	9	10	11	12	13	14	15	16	17	18	19	20	21	22	23	24	25	26
control	0	6.9119	7.26139	1.69166	3.65642	6.57365	0.678679	7.33266	-8.23753	-5.58952	-8.52819	6.62533	4.10736				-1.76685	0.841049	1.78754	1.09302	2.27353	2.17359	-4.86793	-0.887669	-0.0979354	-6.48998	-4.20077
control	20	7.47714	5.08682	18.9997	8.69772	9.98882	1.44424	3.23888	-6.13299	-5.1225	-4.0057	10.9697	9.2262	6.49648	-0.137643	5.81171	3.21925	2.88579	0.59909	0.213452	1.67559	1.39686	1.19895	-4.52814	-1.0613	2.57354	-1.37364
control	40	17.684	14.3925	-8.69593	-9.19078	-10.5411	-1.95041	2.32765	0.827534	1.37749	-1.56056	-2.39736	-3.94144	-1.05056	-0.0884566	1.33226	-3.08272	7.6092	9.41009	8.26304	1.96838	4.44792	4.57687	7.96978	5.052	1.52831	-0.333427
control	60	-1.16263	-3.36818	-9.60906	-5.26015	-9.99272	3.30441	-2.0099	-2.86486	-2.96713	-2.87617	-7.87884	-6.46388	7.32944	7.93848	-1.24751	-2.98812	13.631	10.65	9.93781	-8.54642	-10.837	-5.41877	10.7867	14.1993	3.6424	2.76724
control	80	6.43906	6.1046	-7.04125	-4.33978	4.05902	-3.82066	-4.05763	-2.29077	3.49161	-3.82253	-0.771143	-3.32587	-4.10476	-6.90795	5.47683	-0.261776	9.83254	7.88419	6.84276	-10.9963	-6.60529	-14.9276	-11.886	-8.20592	3.41154	6.2213
control	100	12.4556	7.56259	-6.80064	-3.30176	-0.521545	-6.81239	-8.84912	-4.46112	-7.023	-6.36362	-20.1756	-23.2132	-10.1355	-13.445	6.80186	2.88383	3.70841	7.08262	3.00474	-4.90619	-1.22513	-6.41328	-3.86623	-3.01734	12.0352	9.75722
control	120	-1.22966	-1.43689	1.51219	2.79659	1.38858	9.63875	10.5572	-7.94349	-13.6556	-11.9778	3.03539	2.62691	-1.8476	-1.25023	-3.35183	-7.19158	-2.98435	-3.62376	-0.664984	-1.78037	-2.77953	-11.3515	-2.44365	-2.4697	5.61471	1.48345
control	140	-4.35657	-1.61396	-14.5455	-12.1578	-8.08259	5.82103	2.81185	-1.05717	-0.17679	-1.60562	-7.51786	-7.10009	4.01053	-3.37603	5.28459	7.04215	3.6269	2.5717	0.901012	-3.59202	-3.06778	-3.31513	-4.80906	-5.17458	-5.53564	-5.26494
control	160	11.9918	9.15131	-2.24486	8.12162	2.93102	-4.83805	-5.74054	4.51153	7.67712	8.49621	-1.97501	-3.14704	2.56471	-3.14913	4.2407	5.78433	1.91912	-0.709723	1.16783	8.22256	3.0459	8.82584	11.9694	13.9301	5.27115	4.71389
control	180	-6.40555	-6.10046	15.2782	1.23957	3.76299	-10.6217	-7.62855	4.48913	6.15525	5.08726	6.45748	7.62022	4.27236	22.7754	-6.17345	-5.6349	-2.56167	1.76178	-1.40385	6.14983	2.80141	5.84084	-4.7167	-6.28585	-5.35022	-0.932396
control	200	1.33052	7.72547	10.8328	0.800138	5.0951	5.11926	2.9144	-10.7719	-11.5547	-15.3185	-2.39375	-8.7714	6.32672	6.89045	-3.86655	-3.90621	2.50509	9.49985	11.5551	2.34406	-6.00162	-10.8394	1.84717	-2.25518	4.23137	0.399313
control	220	-0.637248	18.3262	-1.18579	-2.92634	0.22007	-11.2127	-5.48163	3.46276	-1.10789	1.66959	-11.3623	-8.68199	-2.29497	9.21099	-4.4288	-1.42929	12.9467	9.79418	10.022	-6.84362	-14.041	-8.95462	-8.97931	-0.941379	-1.23837	-0.900451
control	240	7.47352	19.8653	-2.58802	-1.61325	-0.178782	-18.096	-15.1083	5.67512	-0.527425	2.09698	-10.005	-11.1047	-11.3295	-1.86076	1.45215	3.78688	5.4124	4.5965	10.3893	-2.69959	-8.54761	-11.8845	-0.79531	0.291141	3.71512	4.25069
control	260	-0.789427	15.4946	4.16677	-0.755158	4.38153	-4.34783	-3.51964	14.5526	12.6007	9.02245	4.30423	7.42936	-0.931151	8.1987	-8.72221	-1.04012	11.5119	10.8963	13.7923	-6.9343	-11.3577	-7.46882	-7.10007	-7.66094	-3.66331	-5.10522
control	280	-15.6432	1.96067	6.23758	1.69629	10.7102	-17.9902	-9.92678	-0.607698	-7.7611	-7.17769	-5.93316	-4.21139	-0.283769	14.4946	8.9682	10.1534	18.5288	15.8143	18.6093	3.9202	-0.0509347	4.8776	-5.70956	0.820125	-6.74629	-4.81771
control	300	-11.2445	4.51422	-0.558626	-2.08382	-1.26472	-5.48609	-8.22538	10.5829	7.27787	8.84801	15.63	15.5418	-2.91646	8.87144	0.373115	9.36857	3.59658	1.12095	9.75515	1.79133	1.11717	-7.42118	3.42753	8.54703	3.55515	5.68422
control	320	-10.8205	-4.80797	-8.55788	-3.5751	5.17923	-6.56392	-12.9967	6.55586	4.7041	5.47249	-6.09921	-6.83701	2.71289	14.6628	4.127	13.3914	6.60083	4.54014	11.2432	-14.3083	-12.2421	-15.4234	-2.39363	-0.101933	-0.102251	-5.04532
control	340	-5.95263	6.45875	-1.85042	5.42105	13.5987	6.19709	9.81582	8.91944	5.10335	8.99192	1.32434	2.43089	-0.916765	6.38514	-0.236685	6.43152	0.819773	-4.23329	-0.311968	-9.3165	-17.1575	-15.7107	-4.63845	-11.6929	6.6145	4.52422
control	360	-0.466953	6.62094	-3.86206	-7.49535	3.68665	-14.8256	-16.3137	3.26393	-2.05519	-2.24816	-4.55602	-3.23474	-4.48744	2.23442	6.06803	11.4563	2.19017	2.11038	7.83613	-20.2718	-21.6035	-24.3724	8.25712	13.5544	10.5064	9.3599
control	380	2.56575	3.63545	4.87479	1.61671	11.3864	-7.01889	-8.31113	-3.18972	-8.63621	-11.3542	-2.94785	-3.67492	-3.94507	4.78578	-0.610834	2.23665	14.6507	9.18257	17.8868	-3.32285	-5.02518	-7.98542	-6.43303	-4.22987	4.54585	6.89414
control	400	-10.1955	-3.31854	-2.9726	-3.17547	-0.803546	-11.3755	-10.8296	-0.250641	-2.32479	-7.13554	4.11652	2.64066	-15.0211	-6.41449	-4.16421	3.31601	11.7962	6.71315	13.7574	-11.1172	-9.44708	-11.286	-2.94137	-0.271154	-6.24458	2.65543
control	420	-16.1522	-5.1042	-3.29013	0.253449	3.65549	-18.2857	-17.0064	13.4786	9.72494	7.42192	1.21605	1.34591	4.52844	12.8698	3.22574	12.2777	4.55756	3.35657	4.60358	-11.4842	-17.9392	-17.5865	1.46363	2.34978	0.773926	1.38362
control	440	-6.2588	3.63214	2.84934	-0.551014	4.48903	-0.177539	-1.73754	-1.39883	-1.38486	-4.11327	1.19981	3.08256	2.43236	7.87502	5.46443	7.74308	6.32979	0.65545	-0.31402	1.49194	0.131676	-0.813989	6.4433	7.00671	7.94876	12.9098
control	460	10.3975	10.2651	10.0341	0.32611	-1.74147	-5.04623	-4.00383	11.0688	9.28297	4.56828	6.9809	5.49841	12.4668	20.297	-1.5431	4.83828	8.79195	4.298	10.2477	-12.9999	-14.2161	-20.7517	9.22688	10.6496	-2.958	2.14431
control	480	-7.16644	-0.208934	-6.33915	-3.4367	3.72249	1.68588	7.97824	17.5	1.55132	4.69919	-4.1445	-3.70071	3.98032	7.54975	1.14002	-2.50219	5.75358	1.36517	2.7174	-3.13573	-5.95333	-3.62044	-2.12938	-5.9101	1.05023	5.97971
starved	0	-0.797213	3.93169			-2.48701	7.6852	2.31921	0.155308	-4.5573	-1.36728
starved	20	-1.17569	1.50227	8.70816	5.27906	7.48571	0.96043	13.594	-4.81317	0.829207	-4.00114
starved	40	-1.37629	0.234128	-2.77454	-1.7178	-2.22063	5.05891	12.9098	2.09131	0.526408	-0.558386
starved	60	12.725	14.1738	2.65299	0.102934	0.0974532	3.44249	8.88799	-3.30812	1.65615	-2.7736
starved	80	3.13475	3.83914	-6.69213	-10.9351	-6.76065	1.16393	0.311709	4.37566	3.20635	5.18712
starved	100	-10.6187	-11.4601	5.15712	2.97707	3.16658	1.83591	7.19868	2.55589	1.33564	1.70841
starved	120	0.418247	2.8233	-12.566	-12.8868	-2.02963	0.740936	1.28269	2.27016	-1.13586	3.0829
starved	140	-1.32095	-0.169123	4.81886	3.4249	-5.96284	7.91848	-8.79307	5.1589	2.81738	2.25617
starved	160	0.702842	-2.72965	-12.3666	-8.49676	7.59096	0.821632	6.55682	1.24887	-5.99701	-6.07204
starved	180	0.199859	0.0754717	20.1137	17.9587	0.401507	-9.48105	7.6111	-8.67793	4.31549	0.732968
starved	200	12.5007	11.4205	11.7602	10.9832	9.14501	0.598618	7.34753	12.1587	12.2354	13.4405
starved	220	12.894	12.7195	14.7569	11.5875	3.59148	4.01133	13.6691	22.178	6.29114	10.02
starved	240	19.5721	11.202	20.6667	14.9906	3.77079	1.99833	3.56469	19.3189	14.5038	18.1884
starved	260	8.43831	7.67332	16.4212	12.3281	9.69984	12.1719	-5.01842	30.3533	-3.00753	-0.547301
starved	280	12.9069	11.1671	19.4256	17.0336	-8.24194	-6.4909	1.93547	16.8384	18.5023	10.0913
starved	300	13.9889	16.3641	27.365	24.9449	8.27703	-14.2098	10.8327	13.7215	11.0411	8.90969
starved	320	1.74142	3.11417	22.4635	23.4958	3.45634	0.80696	7.36392	18.136	-3.69015	1.49873
starved	340	5.90758	10.7671	5.35904	3.80456	12.6572	6.92225	10.4598	12.3297	13.7345	16.8989
starved	360	5.68722	7.6612	17.4681	15.1233	10.8706	2.2096	10.0297	9.53228
starved	380	2.3363	2.78694	14.6476	10.3482	2.90541	3.39657	6.66744	11.3553
starved	400	4.10452	14.2432	10.1945	29.7012	7.72869	7.1526	13.8343	17.153
starved	420	5.60257	14.2267	11.7091	14.1575	10.7017	4.79628	12.1126	6.01448
starved	440	17.5869	16.3333	8.12425	8.4112	-6.0434	11.5886	10.8429	5.88781
starved	460	15.1737	14.49	6.23189	2.17599	2.14371	7.67516	5.23006	3.97392
starved	480	14.6036	13.8146	5.14762	5.48626	8.85135	11.3868	10.6189	2.65225

## Sheet: Figur 5B amplitude starvation
hours of starvation		1-8	9-16	17-24	25-32	33-40	41-48
		-8.10302	-4.97975	-6.55504	-6.75929	2.35616	5.68737
		-1.82525	-1.90887	-4.51222	7.67332	14.704	6.06052
		-1.52635	-0.883418	-2.2135	8.43831	15.6412	9.54259
		-1.08011	2.80864	-0.608516	9.69984	15.9916	13.6348
		-0.213904	5.89416	0.191525	11.2003	9.53612	13.8649
		0.0157445	-3.10302	0.637786	12.1719	14.8904	14.6354
		1.5866	-1.69914	2.32499	12.3281	17.8526	17.2816
		2.32806	2.35836	2.87409	13.6691	20.5181
		3.09749	2.05702	4.35504	16.4212	5.95281
		7.56869	1.77731	5.24035	30.3533	10.7304
				-5.90277	-0.728501
				0.355754	5.7184
				0.726933	11.735
				1.66314	17.5906
				4.54911	17.9093
				6.29114
				7.82133
				8.87805
				10.02
				15.9543

## Sheet: Figure 5C sleep
	0	1	2	3	4	5	6	7	8	9	10	11	12	13	14	15	16	17	18	19	20	21	22	23	0	1	2	3	4	5	6	7	8	9	10	11	12	13	14	15	16	17	18	19	20	21	22	23
Base	0	0	0	0	44	46	57	23	0	7	7	0	43	57	58	49	43	51	58	57	54	19	13	29	17	0	0	15	36	30	20	28	0	20	5	0	29	48	56	51	44	44	24	8	6	25	9	8
Base	28	44	52	34	31	53	56	42	49	47	42	53	55	60	51	42	60	60	49	57	60	60	60	49	53	49	55	56	47	53	57	58	51	50	48	47	55	60	60	60	60	55	60	60	60	60	60	54
Base	0	8	49	57	50	49	50	51	60	24	26	7	6	28	56	54	59	48	51	43	60	34	44	29	17	9	27	50	59	49	43	47	37	26	17	0	14	58	53	54	57	60	53	59	59	42	58	40
Base	0	0	27	45	40	54	53	57	46	20	11	0	28	59	58	58	59	59	57	60	47	3	3	0	22	0	9	42	31	45	40	56	27	0	5	0	27	57	57	58	55	59	55	37	0	10	0	0
Base	0	0	29	35	53	40	58	55	45	47	29	0	58	60	60	60	60	60	60	59	58	60	58	43	17	0	15	34	49	36	44	43	34	23	14	10	55	60	60	60	59	57	58	60	60	60	56	39
Base	0	0	12	33	29	57	34	21	27	31	10	0	46	54	56	46	58	51	41	46	24	32	27	13	17	0	14	0	5	8	10	7	0	0	0	0	10	39	22	16	17	39	24	21	32	20	4	0
Base	0	0	0	0	0	21	15	20	9	2	0	0	0	36	36	24	9	17	28	8	60	40	18	0	17	0	0	17	6	15	22	24	5	8	7	5	14	46	27	22	41	0	14	30	42	8	29	0
Base	0	21	44	54	51	43	42	48	30	23	0	0	35	59	58	59	55	58	59	53	50	53	33	0	17	5	18	49	18	38	18	38	11	5	0	5	21	20	50	57	55	57	60	51	43	50	0	10
Base	0	13	50	54	42	57	54	51	44	35	14	0	55	60	60	60	59	60	58	60	56	44	36	28	17	4	36	55	52	45	53	42	30	13	8	0	55	60	60	60	60	60	60	56	58	48	47	19
Base	0	24	60	58	60	60	60	58	60	60	58	9	58	60	60	60	60	60	60	60	59	60	57	59	46	52	60	58	58	58	60	47	60	58	40	19	57	60	60	60	60	60	59	60	60	59	52	46
Base	43	52	60	60	60	60	60	55	45	30	17	0	55	55	57	60	59	60	60	60	60	60	48	54	39	43	60	58	50	58	54	43	41	27	42	17	60	60	60	60	60	60	60	60	60	60	60	47
Base	18	22	44	44	36	31	33	35	18	30	42	35	58	60	60	31	33	42	52	31	41	31	37	14	23	8	34	7	27	39	41	29	8	36	15	22	27	37	35	47	55	36	48	42	43	46	38	34
Base	0	10	41	60	60	60	60	58	60	58	14	0	54	60	60	60	60	60	57	59	53	1	34	13	17	22	47	49	52	59	45	47	38	6	0	0	41	59	59	57	59	51	59	53	42	38	33	11
Base	0	11	40	52	42	52	54	49	52	46	26	5	54	60	54	57	52	60	29	55	30	58	38	54	19	5	39	53	26	50	59	43	47	58	11	7	49	60	56	57	52	51	36	38	60	38	53	30
Base	0	15	37	44	51	49	56	57	32	38	29	20	57	50	60	50	50	53	42	57	47	37	41	43	35	31	46	47	42	46	51	41	42	22	49	33	2	52	32	56	47	25	43	52	50	60	57	25
Base	0	19	51	40	41	60	57	56	52	27	32	5	55	60	60	59	60	60	60	55	43	57	11	31	19	18	49	56	55	43	49	52	48	34	36	0	49	60	60	60	60	59	60	58	60	43	53	14
Restricted	54	55	54	55	56	55	55	56	56	55	55	56	55	56	55	56	55	55	55	54	56	55	55	56
Restricted	5	15	22	35	42	40	35	30	34	40	8	0	32	53	54	51	41	45	50	43	54	50	41	44	17	0	17	36	42	37	50	39	29	17	0	0	50	60	60	59	51	59	57	47	28	19	23	12
Restricted	14	25	40	48	35	30	32	31	37	32	41	16	42	55	54	48	52	50	51	53	47	48	48	42	44	33	48	56	53	48	46	45	40	25	5	10	49	60	60	58	60	51	60	57	57	54	54	33
Restricted	5	17	38	32	44	36	37	36	30	40	23	14	46	55	49	54	45	42	51	53	53	52	41	48	17	6	32	24	42	45	27	32	36	13	12	0	48	60	54	55	57	60	60	56	59	36	47	17
Restricted	0	0	18	33	35	35	20	21	27	23	35	17	41	52	49	42	27	42	39	36	33	47	20	27	19	5	2	22	30	25	40	34	28	22	27	0	51	49	18	33	51	38	44	31	48	26	42	26
Restricted	0	6	13	39	36	34	47	31	44	27	26	22	40	41	48	41	42	46	45	41	39	22	44	11	17	0	5	21	27	30	47	10	25	29	16	15	36	50	54	40	30	15	20	48	19	35	41	2
Restricted	5	15	37	32	34	36	29	32	30	42	30	7	49	56	50	55	45	47	28	41	38	48	39	16	17	0	5	0	24	8	7	12	0	7	0	0	35	39	39	33	40	55	48	35	25	42	40	12
Restricted	4	15	34	49	43	48	42	47	43	41	34	11	42	56	40	55	49	55	47	50	49	55	55	39	20	0	43	16	47	22	55	43	20	20	5	0	37	52	50	49	58	43	55	52	43	56	32	15
Restricted	44	50	50	36	51	46	45	53	51	32	40	51	39	28	49	54	55	47	39	50	46	50	53	50	51	49	28	23	55	23	16	52	36	58	48	23	44	50	60	60	59	60	60	60	60	60	60	37
Restricted	0	5	0	6	1	22	27	18	29	17	17	8	39	28	52	55	42	55	45	47	46	40	36	1	21	5	0	0	0	12	21	0	14	0	5	14	40	58	59	49	52	49	49	52	52	35	48	0
Restricted	17	11	18	27	23	38	29	24	38	18	12	14	54	55	41	42	55	55	52	50	46	31	52	27	19	9	15	30	22	40	19	38	0	7	17	0	55	46	52	54	48	55	51	47	26	29	22	5
Restricted	24	36	37	32	27	35	39	19	32	31	27	20	37	39	38	43	43	37	35	24	23	33	50	45	52	42	55	45	42	52	48	52	43	46	34	5	47	60	48	60	53	49	59	60	55	55	59	50
Restricted	0	10	31	24	32	37	35	33	32	31	23	5	40	42	54	44	55	41	48	55	46	42	16	6	17	0	12	19	36	33	55	41	13	14	1	0	29	55	57	59	56	51	54	58	58	38	22	15
Restricted	11	14	47	48	40	37	44	46	43	40	36	1	33	26	51	40	47	38	49	38	39	23	31	13	17	0	2	33	60	54	54	31	0	0	10	12	48	58	56	57	30	58	45	29	39	32	27	25
Restricted	0	17	20	5	42	34	16	23	35	30	25	24	34	54	35	54	41	54	45	46	40	50	54	42	31	0	10	20	23	7	46	32	34	26	17	14	19	41	50	56	42	58	49	36	56	32	56	11
Restricted	0	9	0	0	0	12	5	0	0	0	0	0	0	0	0	0	0	7	12	7	9	0	0	20	48	24	56	39	47	49	48	57	22	22	26	30	15	50	43	49	56	45	51	53	58	45	48	36

## Sheet: Figure 5D traces sleep rest
Condition	Time	1	2	3	4	5	6	7	8	9	10	11	12	13	14	15	16	17	18	19	20	21	22
sleep restrict	0			6.68893	6.41871			-6.91684	9.52254	9.96545	5.3631	6.57521	16.8957	-4.20008	-3.01027	-0.66121	-2.94199	-2.45562	-0.876388	0.642904	-6.76202	7.65078	8.36866
sleep restrict	20	1.35178	0.927871	0.801796	3.00066		-10.1713	-11.9551	8.79142	7.76206	5.13473	5.47315	12.1878	-13.0894	-12.4751	-9.7652	-7.592	-8.11688	-7.16214	-6.87118	-1.59348	0.640652	4.32036
sleep restrict	40	3.02123	1.41281	3.23222	8.10737		2.97851	-4.74156	10.9062	11.8405	8.18595	9.8202	15.6555	-1.37072	-2.63157	0.427488	3.71021	2.28074	3.13308	11.705	-8.4681	9.69119	6.75486
sleep restrict	60	7.65758	5.50411	6.33927	2.61627	-0.71187	-0.495588	-15.9118	8.42964	6.34368	4.21081	-3.93526	2.68199	-15.4855	-14.2328	-11.4949	-3.03666	-4.24908	-3.48436	5.49149	10.4588	19.7304	15.2873
sleep restrict	80	8.82545	8.96609	7.71289	5.95088	-9.52011	7.72534	1.23893	13.0963	12.8245	11.2215	3.60995	5.17369	-13.3238	-12.2691	-10.0453	4.21762	4.37207	4.44162	6.23821	0.98416	-7.06037	-10.138
sleep restrict	100	0.965558	-1.3236	-2.57435	-1.09484	-6.36171	3.02401	8.54109	-0.229618	-1.2626	-1.59339	2.50102	4.83034	-7.1302	-7.29652	-6.0351	10.795	9.14153	10.4795	-0.406396	-11.8307	3.68806	4.28002
sleep restrict	120	-7.73784	-8.83319	-9.80929	-6.96769	-13.1313	-0.778578	-0.14562	-2.54679	-2.90235	0.109494	1.75112	8.20203	14.76	13.5491	13.2771	6.92981	8.82219	7.1471	-3.58968	0.294881	-7.42782	-9.78869
sleep restrict	140	14.7776	15.0875	17.1663	15.4074	0.775448	-0.292233	-3.59515	-1.97504	-0.67385	-1.70497	-4.37234	-6.95527	-1.02724	-2.05497	-2.38491	-8.90313	-12.0017	-11.1315	1.89658	-1.16329	5.57077	5.71067
sleep restrict	160	-4.78014	-4.09555	-7.37731	-6.37436	14.5026	-1.9532	-4.80032	4.75144	4.83879	3.18887	0.120196	-6.07709	-6.60261	-4.19764	-4.85704	-8.82171	-5.96204	-6.49511	2.0995	12.6991	-1.83101	-0.20199
sleep restrict	180	-2.25966	-2.15874	0.0203382	-2.06532	-2.14669		1.00903	-1.46573	2.94141	-0.769584	3.25217	8.23024	-3.35008	-7.15169	-8.01143	-11.0899	-7.35746	-8.97005	4.8466	6.65901	7.09558	1.03278
sleep restrict	200	-8.66912	-8.60664	-13.5069	-11.2945	18.7677	-4.16308	-10.4633	20.4613	22.3477	14.4949	15.0639	12.5233	0.21021	-0.426826	2.9211	4.1381	8.48139	5.12323	19.8387	22.3644	-0.22333	-11.7683
sleep restrict	220	-2.85905	-1.10593	-2.37879	1.74369	11.1818	0.169936	8.7813	7.59084	14.4699	6.39234	20.7134	10.426	7.66694	9.34744	12.4092	-1.08464	3.75487	-0.442636	17.4093	26.2696	21.0286	11.3882
sleep restrict	240	7.65507	18.2059	14.8305	20.338	36.6844	19.0549	8.25552	16.3438	23.9698	17.5638	33.9475	27.3823	-3.26032	-3.47532	-0.375073	0.484928	8.32038	2.04141	25.6333	15.2449	12.7386	3.5469
sleep restrict	260	3.08226	17.5337	6.2368	16.9193	16.4731	13.6624	13.569	2.8359	17.861	7.10144	19.6582	19.2931	-1.80488	-2.51013	-1.15014	-10.8409	-3.10949	-8.54632	27.7081	17.3641	6.63278	-6.53986
sleep restrict	280	12.6768	13.8853	20.4243	23.7442	15.3385	14.082	17.4907	5.24675	17.1922	6.38921	12.8205	17.8385	10.3134	12.4087	10.2423	6.86543	13.2822	8.88393	11.9873	8.1074	-4.39288	-13.8996
sleep restrict	300	-0.405451	19.5845	14.7327	14.4362	13.0153	12.0114	17.5288	9.97801	20.3694	8.5624	11.054	6.25777	2.63381	3.83424	4.42998	-10.076	-3.00126	-6.90608	11.1901	8.62349	-2.97736	-12.1335
sleep restrict	320	7.26467	21.9604	16.4865	19.974	18.588	15.851	14.4051	-4.56247	10.1729	3.81455	18.4469	16.1381	-5.68941	-10.282	-8.27694	0.7055	5.8963	1.91201	16.355	14.7641	-2.87762	-9.64908
sleep restrict	340	8.77278	20.7906	21.4787	21.6548	18.6224	18.5074	20.4041	0.0880246	11.3048	7.41845	14.8628	5.70972	9.96048	9.44459	12.1282	5.14535	9.03777	5.50049	16.321	21.8553	10.8683	4.17544
sleep restrict	360	13.8898	26.5403	19.2251	25.6694	19.9342	17.4778	11.4648	-1.79737	12.486	2.18883	10.3884	8.94515	11.7695	7.49981	9.91042	-1.91297	0.963149	-2.51116	5.06975	11.1641	11.3641	6.22454
sleep restrict	380	-3.62063	13.2477	9.84371	18.0757	14.6371	3.15769	23.2918	5.40719	13.9825	9.2788	9.26824	-0.708313	9.6344	8.16996	8.01229	-9.99557	-7.09626	-12.6697	-2.22408	27.1886	-3.25387	-5.23768
sleep restrict	400	-8.57465	7.4313	0.531141	11.5649	20.5339	15.0134	16.4742	11.4467	20.0486	12.2111	6.21494	6.68515	4.54906	1.30836	3.58188	1.33692	5.68609	2.23186	-2.39884	10.5174	7.37061	8.73972
sleep restrict	420	4.00853	20.296	13.4631	20.907	15.0104	7.18069	15.702	0.15909	11.8284	4.18057	11.5005	5.17669	2.30682	2.08735	4.00206	10.8637	-7.20718	9.90134	-4.63465	4.67847	2.70819	2.02866
sleep restrict	440	-0.300117	15.2822	9.04035	21.1593	8.87981	15.0134	16.4742	11.4467	20.0486	12.2111									0.0572313	13.9715	6.90782	7.61272
sleep restrict	460	-1.3359	15.3844	7.80754	17.78	14.7938	7.18069	15.702	0.15909	11.8284	4.18057									4.97804	13.8709	0.356081	2.57703
sleep restrict	480	-4.13476	16.5897	6.69754	19.6783	6.79609	15.0134	16.4742	11.4467	20.0486	12.2111									-4.55666	9.30927	11.0458	11.3053
bang control	0	-3.21235	-4.76754	9.04529	3.27642	0.456271	0.0336765	2.1797	-3.16264	0.133228	-0.681432	-2.30257	-0.188034
bang control	20	-3.84066	-5.81972	-3.647	-4.30187	-8.49785	-1.11021	-9.58806	8.27556	-12.2483	1.0294	-1.30997	-0.752137
bang control	40	-8.1668	0.192402	-9.79549	8.30459	-2.8003	-1.05546	2.03091	6.10156	-13.1874	-1.59399	-5.25364	-2.5843
bang control	60	3.38074	-15.3491	-16.2585	3.44317	12.4367	5.51693	2.68339	-1.46802	-0.629013	8.2548	-1.60252	5.77622
bang control	80	-5.20954	-5.02484	11.6439	8.58883	-9.03553	-7.50358	-4.09262	-1.24582	-10.2892	-0.0673757	2.65258	4.54235
bang control	100	-1.32071	-0.0143583	-4.52733	0.628656	-0.600894	3.04211	-0.621682	-1.15891	-12.4361	-3.19224	-2.95539	-1.52758
bang control	120	6.65298	2.3496	-3.78206	1.88224	-17.8615	-16.9173	-15.1555	6.38907	0.100467	-0.341996	0.248937	1.44056
bang control	140	-0.12273	2.6896	-3.3345	-11.3214	20.1863	28.8628	15.4292	-0.934948	-3.71293	3.52315	2.95932	2.06216
bang control	160	-5.86466	3.60853	-2.68978	8.81049	4.06785	8.51552	7.40985	4.7546	9.53567	-1.39271	0.241072	-0.03108
bang control	180	0.68486	-11.6526	1.0977	-21.4693	-1.55929	-3.44228	-6.40976	-10.2087	-5.92321	-1.78844	-3.44933	-3.47164
bang control	200	18.8439	-10.8417	-7.24225	4.15937	1.85826	12.7096	2.81022	7.01522	3.43642	4.59604	1.22581	2.08081
bang control	220	0.71837	3.58556	-24.3727	-5.74172	8.02204	-2.4422	7.23609	2.54764	0.554755	4.97812	4.26025	4.36674
bang control	240	12.2056	13.7995	3.25859	-4.93332	-7.71861	0.190311	-1.24123	6.59027	5.94068	0.759895	-2.57156	1.97824
bang control	260	0.411754	1.12052	-7.99935	6.04813	-9.9305	-16.8651	-6.83424	6.70642	-1.49172	4.07068	4.27126	10.8003
bang control	280	0.825602	-0.905723	-6.77695	-8.89245	-19.3826	-4.15682	-10.6296	0.591667	-2.86114	2.67541	3.92676	12.0559
bang control	300	16.6993	2.35649	-8.37199	-4.28045	3.29542	5.56079	8.17029	4.61977	3.76097	1.69633	-0.867937	10.7071
bang control	320	5.39301	-7.5565	4.54212	7.10427	8.71166	6.82282	8.04037	-9.35622	-2.4252	-2.80505	-5.03813	10.3838
bang control	340	13.546	-7.43934	-5.23514	3.81012	-8.06571	-8.15936	4.33348	-5.23589	-4.04665	0.0997842	0.694114	13.181
bang control	360	-2.27239	-10.9106	-1.46234	-8.0291	-4.53007	-2.29094	-0.321025	-3.83261	-4.0449	0.718958	-1.31941	10.9697
bang control	380	-2.1283	-7.38879	3.13931	-2.14954	-7.80482	-6.84989	9.14596	-0.065856	-0.0660901	-2.7317	-4.22013	4.09635
bang control	400	-3.32126	6.75358	-1.47625	-4.88023	5.43357	4.12602	9.34231	-0.0821904	-5.37501	2.1347	0.771194	7.98834
bang control	420	-2.51031	5.40045	-11.1993	10.214	-4.07185	-2.01615	6.92266	-7.88768	-10.4988	3.10696	-2.89562	7.50272
bang control	440	13.2662	-4.01172	-15.599	-11.2571	0.516389	-2.64895	7.34463	11.2904	4.76783	0.570561	-2.7037	10.634
bang control	460	5.68455	3.898	-8.47451	18.5141	1.4658	-13.416	2.86998	2.65343	0.563491	-5.51201	-6.14871	6.00466
bang control	480			-10.9706	-2.7279	-3.43664	-7.33546	5.86284	2.02287	1.67518	-1.27331	0.997715	11.1577
sleep deprived	0	-1.59399	-2.5843	-2.76425	0.643504	-6.19555	1.02832	-0.985181	-2.37001	0.1097	-2.86407	-12.1879	-7.2888	-14.157		19.9695
sleep deprived	20	-8.2548	-7.77622	-0.754532	0.285308	-10.6889	-12.0907	-16.9672	6.83269	6.09196	12.6512	15.5965	12.5272	8.54145	11.6439	16.025
sleep deprived	40	-0.0673757	4.54235	5.91465	9.40266	2.09344	4.22418	-0.00834899	-8.85529	-5.11291	-10.9141	-3.54361	-8.73283	-4.15829	-4.52733	-14.4266
sleep deprived	60	-3.19224	-1.52758	6.9131	5.39447	-2.58539	-12.8819	-20.1513	10.8392	9.37546	11.5429	13.2409	17.1363	2.7981	-3.78206	6.52187
sleep deprived	80	-0.341996	1.44056	-0.92663	-0.189511	0.769261	-11.1492	-11.7084	1.50415	0.58948	3.23989	4.36226	5.88657	-7.18125	-3.3345	-8.12025
sleep deprived	100	3.52315	2.06216	-1.16273	-0.928118	1.5677	3.82457	3.00564	5.84796	3.823	6.39799	3.54606	10.1558	-4.44063	-2.68978	10.5366
sleep deprived	120	-1.39271	-0.03108	-2.1299	-2.18736	0.0654103	4.01687	3.11209	-4.91542	0.877349	-7.93156	-0.640969	1.87847	-0.0731139	1.0977	2.42506
sleep deprived	140	-1.78844	-3.47164	4.21926	3.30499	-2.40237	8.34145	5.71071	0.0439696	-6.81013	-5.05591	2.08169	-1.43308	-12.9614	-7.24225	21.3247
sleep deprived	160	4.59604	2.08081	3.208	6.19694	2.20644	-17.2115	-12.3565	13.9954	13.5236	16.6486	-4.98678	-10.6012	-23.0024	-24.3727	11.8512
sleep deprived	180	4.97812	4.36674	11.3734	11.0395	2.71744	4.85314	3.53371	-9.12394	-7.59078	-3.66118	5.92614	8.51113	9.17326	3.25859	28.7071
sleep deprived	200	0.759895	1.97824	-3.22365	-2.44559	1.33062	7.38099	4.08474	14.0427	15.2148	14.397		-11.4728	-0.19635	-7.99935	27.7893
sleep deprived	220	4.07068	10.8003	11.7432	12.936	9.33217	-1.07589	-4.63578	11.7718	14.9769	16.7388	12.3551	10.0021	3.76467	-6.77695	23.547
sleep deprived	240	2.67541	12.0559	15.8295	14.7589	9.92915	3.95177	-1.90148	16.2886	18.3484	28.148	-1.31361	-1.70852	12.5926	-8.37199	34.1388
sleep deprived	260	1.69633	10.7071	21.8772	23.3612	8.07433	7.92482	1.47568	10.6112	11.4295	28.2924	4.79782	3.44907	16.8314	4.54212	16.9479
sleep deprived	280	-2.80505	10.3838	17.4524	19.3003	7.72179	-0.403865	-8.97203	6.14464	10.8308	27.8488	12.4666	12.7644	10.8995	-5.23514	29.9379
sleep deprived	300	0.0997842	13.181	5.62592	7.80188	8.95506	-1.32827	-11.5049	4.02733	0.769398	25.412	1.79675	5.47023	3.44555	-19.4623	26.9061
sleep deprived	320	0.718958	10.9697	12.911	14.8214	6.07824	9.04552	4.091	16.0383	6.35784	28.6379	19.4497	7.56861	9.95958	3.13931	21.2503
sleep deprived	340		8.09635	8.05379	10.3384	3.94335	16.8845	8.25819	3.32575	0.346591	28.0523	20.6275	16.3108	11.3667	-1.47625	6.52103
sleep deprived	360		12.9883	21.2812	24.1998	10.4696	22.8976	12.6425	-1.91485	-7.71872	22.388	31.6269	15.3802	1.77818	-11.1993	18.0053
sleep deprived	380		7.50272	5.81509	6.37465	4.43715	-3.121	-16.4705	14.3984	11.2376	36.2037	14.3334	5.61432	-9.47859	-15.599	16.2602
sleep deprived	400		10.634	1.84971	4.7586	6.19739	-5.23121	-15.2599	-3.88141	-9.87173	23.9886	21.3023	11.5194	7.72938	-8.47451	18.3978
sleep deprived	420		6.00466	14.8567	17.5023	3.11666	-4.55018	-14.4312	-6.09438	-11.472	13.6023	26.5318	9.2435	2.04397	-10.9706	23.7001
sleep deprived	440		11.1577	-2.9847	-1.25716	7.51911	12.1853	2.96493	7.06365	5.72513	32.6681	32.5758	23.0151	12.1015	-1.88142
sleep deprived	460		15.0101	18.7026	22.7462	11.4929	8.70801	1.33479				18.8603	3.73167	10.1867	-1.37471
sleep deprived	480		4.24864	4.42976	5.67353	-0.406281	22.3147	12.727						13.0368	8.53267

## Sheet: Figure 5F Amplitude 
baseline	SR day 1	SR day 2	SR recov day 1	SR recov day 2
-10.2392	-7.75976	-13.0166	-7.65658	-9.65658
-8.95129	-0.9724	-3.68512	-3.68046	-3.47847
-3.06026	-0.45641	-1.6053	-1.58909	-1.50776
-1.09072	8.33195	0.988926	0.961577	0.961577
-0.80923	9.39578	5.14045	5.13394	0.33058
2.04708	10.9485	6.13568	6.07373	4.85219
6.43201	-7.72993	7.47581	7.26906	5.76284
6.68416	-5.99338	7.61238	7.60275	7.26906
6.85419	-4.07918	8.36544	8.28098	7.1855
	-3.48567	11.289	10.9768
	-0.04203	11.4736	11.4591
	2.54516	11.5887	11.4717
	5.13586	11.6214	11.3001
	7.86843	12.3361	12.3205
	10.641	12.5591	12.4323
		12.5776	12.2297
		13.0467	13.0302
		14.1769	14.0338
		17.0481	16.5767
		17.5098	17.4876
		17.5785	17.401
		18.7808	18.2615
		19.0902	19.0661
		21.7349	21.5155
		21.9373

## Sheet: Figure 5G recovery 
Genotype	Recovery
c929/+	-2.6
c929/+	51.4
c929/+	-75.6
c929/+	1.4
c929/+	-17.6
c929/+	-101.6
c929/+	-37.6
c929/+	74.4
c929/+	2.4
c929/+	-29.6
c929/+	-76.6
c929/+	-109.6
c929/+	-170.6
c929/+	41.4
c929/+	-101.6
c929/+	46.4
c929/+	15.4
c929/+	47.4
c929/+	37.4
c929/+	-59.6
c929/+	-5.6
c929/+	-12.6
c929/+	-131.6
c929/+	-7.6
c929/+	-43.6
c929/+	-54.6
c929/+	-127.6
c929/+	40.4
c929/+	151.4
c929/+	-17.6
c929/+	80.4
c929/+	208.4
c929/+	306.4
c929/+	92.4
c929/+	38.4
c929/+	29.4
c929/+	150.4
c929/+	96.4
c929/+	-28.6
c929/+	164.4
c929/+	-86.6
c929/+	296.4
c929/+	227.4
c929/+	290.4
c929/+	82.4
c929/+	70.4
c929/+	-66.6
c929/+	-115.6
c929/+	13.4
c929/+	-8.6
UAS-pdfr-RNAi/+	101.484
UAS-pdfr-RNAi/+	-151.516
UAS-pdfr-RNAi/+	9.48387
UAS-pdfr-RNAi/+	88.4839
UAS-pdfr-RNAi/+	83.4839
UAS-pdfr-RNAi/+	167.484
UAS-pdfr-RNAi/+	-6.51613
UAS-pdfr-RNAi/+	79.4839
UAS-pdfr-RNAi/+	-0.516129
UAS-pdfr-RNAi/+	-157.516
UAS-pdfr-RNAi/+	-181.516
UAS-pdfr-RNAi/+	23.4839
UAS-pdfr-RNAi/+	-51.5161
UAS-pdfr-RNAi/+	35.4839
UAS-pdfr-RNAi/+	125.484
UAS-pdfr-RNAi/+	-30.5161
UAS-pdfr-RNAi/+	-63.5161
UAS-pdfr-RNAi/+	63.4839
UAS-pdfr-RNAi/+	-49.5161
UAS-pdfr-RNAi/+	52.4839
UAS-pdfr-RNAi/+	122.484
UAS-pdfr-RNAi/+	-33.5161
UAS-pdfr-RNAi/+	4.48387
UAS-pdfr-RNAi/+	151.484
UAS-pdfr-RNAi/+	-43.5161
UAS-pdfr-RNAi/+	196.484
UAS-pdfr-RNAi/+	-53.5161
UAS-pdfr-RNAi/+	124.484
UAS-pdfr-RNAi/+	35.4839
UAS-pdfr-RNAi/+	43.4839
UAS-pdfr-RNAi/+	22.4839
UAS-pdfr-RNAi/+	130.484
UAS-pdfr-RNAi/+	20.4839
UAS-pdfr-RNAi/+	-41.5161
UAS-pdfr-RNAi/+	-19.5161
UAS-pdfr-RNAi/+	13.4839
UAS-pdfr-RNAi/+	52.4839
UAS-pdfr-RNAi/+	-138.516
UAS-pdfr-RNAi/+	-9.51613
UAS-pdfr-RNAi/+	21.4839
UAS-pdfr-RNAi/+	43.4839
UAS-pdfr-RNAi/+	145.484
UAS-pdfr-RNAi/+	95.4839
UAS-pdfr-RNAi/+	77.4839
UAS-pdfr-RNAi/+	119.484
UAS-pdfr-RNAi/+	33.4839
UAS-pdfr-RNAi/+	49.4839
UAS-pdfr-RNAi/+	140.484
UAS-pdfr-RNAi/+	178.484
UAS-pdfr-RNAi/+	73.4839
UAS-pdfr-RNAi/+	101.484
UAS-pdfr-RNAi/+	69.4839
UAS-pdfr-RNAi/+	40.4839
UAS-pdfr-RNAi/+	62.4839
UAS-pdfr-RNAi/+	139.484
c929>pdfr-RNAi	194.959
c929>pdfr-RNAi	144.959
c929>pdfr-RNAi	211.959
c929>pdfr-RNAi	-52.0408
c929>pdfr-RNAi	193.959
c929>pdfr-RNAi	97.9592
c929>pdfr-RNAi	93.9592
c929>pdfr-RNAi	16.9592
c929>pdfr-RNAi	136.959
c929>pdfr-RNAi	204.959
c929>pdfr-RNAi	-18.0408
c929>pdfr-RNAi	17.9592
c929>pdfr-RNAi	-78.0408
c929>pdfr-RNAi	-4.04082
c929>pdfr-RNAi	125.959
c929>pdfr-RNAi	245.959
c929>pdfr-RNAi	9.95918
c929>pdfr-RNAi	276.959
c929>pdfr-RNAi	41.9592
c929>pdfr-RNAi	35.9592
c929>pdfr-RNAi	96.9592
c929>pdfr-RNAi	113.959
c929>pdfr-RNAi	16.9592
c929>pdfr-RNAi	4.95918
c929>pdfr-RNAi	70.9592
c929>pdfr-RNAi	16.9592
c929>pdfr-RNAi	163.959
c929>pdfr-RNAi	96.9592
c929>pdfr-RNAi	122.959
c929>pdfr-RNAi	134.959
c929>pdfr-RNAi	149.959
c929>pdfr-RNAi	32.9592
c929>pdfr-RNAi	53.9592
c929>pdfr-RNAi	213.959
c929>pdfr-RNAi	46.9592
c929>pdfr-RNAi	148.959
c929>pdfr-RNAi	31.9592
c929>pdfr-RNAi	138.959
c929>pdfr-RNAi	-87.0408
c929>pdfr-RNAi	-30.0408
c929>pdfr-RNAi	194.959
c929>pdfr-RNAi	133.959
c929>pdfr-RNAi	168.959
