# Supplementary material for: Sleep drive reconfigures wake-promoting clock circuitry to regulate adaptive behavior
Source: PLoS Biol. 2021 Jun 30;19(6):e3001324. doi: 10.1371/journal.pbio.3001324 (PMC8277072; doi:10.1371/journal.pbio.3001324)
Supplement: S6 Data — (A)The amplitude of l-LNv responses to PDF on day 0 in Pdf-GAL4>UAS-Epac1 flies crossed to UAS-RNAi lines of the labeled transcription factors. (B) Trace of PDF responses in Pdf-GAL4>UAS-Epac1 during baseline, in sleep-restricted flies, and Pdf-GAL4>UAS-Epac1 flies expressing UAS-nejRNAi. (C, D) The amplitude of l-LNv responses in Pdf-GAL4>UAS-Epac1/UAS-nejWT and age-matched Pdf-GAL4>UAS-Epac1 flies. (E) The amplitude of l-LNv responses to PDF Pdf-GAL4>UAS-Epac1 flies crossed to UAS-RNAi lines of the listed cell surface receptors. (F) The amplitude of l-LNv responses to PDF in sleep restricted. l-LNv, large ventral lateral neuron; PDF, pigment dispersing factor. (XLSX) [file pbio.3001324.s012.xlsx]

## Sheet: Figure 6A amplitude
wild	Mael	dimm	mamo	cact	achintya	SuUR	nejire	nejire #2
1.46231	24.2828	-10.6151	3.68197	3.44174	-1.82679	-12.5086	-6.94437	-12.5736
7.01584	21.5776	-5.43312	3.83354	3.78696	0.502961	-10.8858	-3.75743	-8.93972
7.48571	20.0709	-2.9163	5.52989	6.24291	7.16205	1.12263	-7.31642	-3.95919
7.61432	17.6571	0.422531	7.2569	6.87941	7.40341	5.45276	-5.85342	-3.25732
8.43342	15.8845	3.31019	12.9375	12.7803	8.12167	-3.01041	1.48837	-4.93206
9.22382	14.0568	5.74998	20.6236	19.8342	9.02764	-2.54369	1.54902	1.47571
9.46496	13.7827	6.16073	12.5951	11.7733	12.5601	2.44404	2.48679	3.14929
10.9523	11.0951	7.56386		9.33487		2.54676	3.60099	3.22941
14.3516	9.54403	7.70917		14.3287		6.13254	5.90151	4.73299
14.938	9.51917	10.1976		15.5916		6.29744	-5.75847	5.20353
15.0357	3.57321	10.6714		17.8555		6.30214	-3.81791	7.56646
16.6756	1.94629	11.4399		18.8389		7.84864	0.800823	11.8739
16.7564		13.0171				9.81501	1.47249
17.8853		13.4231				10.4683	7.26977
		16.5597				-12.9366
		18.0841				-9.56397
		20.6572				-3.90741
		20.7438				-1.24272
		22.5775				-0.467584
		32.2534				0.448886
						1.4022
						1.50711
						10.0702
						-5.70646
						-1.68281
						-0.91457
						1.52284
						5.6131
						5.4332
						-4.36003
						-4.93406
						-5.95007

## Sheet: Figure 6B taces
Condition	Time	1	2	3	4	5	6	7	8	9	10	11	12	13	14	15	16	17	18	19	20	21	22
baseline	0	1.96483	4.31861	4.38165	0.593039	1.21448	2.59332	-0.71968	1.3379	-1.22497
baseline	20	3.72397	3.06017	2.60355	3.86253	-0.04069	-1.06153	-0.50557	-4.68983	-0.15488
baseline	40	1.93346	0.811273	1.91796	2.06839	1.40153	2.72669	4.22313	-2.37615	-5.60479
baseline	60	2.21903	1.77076	4.35594	0.433911	-2.71886	1.97232	5.75604	3.11082	-1.54986
baseline	80	3.8915	4.17888	-8.57338	0.8163	1.41663	1.97477	3.18263	3.28569	2.3256
baseline	100	2.76947	4.40052	0.235765	-2.02331	-0.83802	0.832032	1.43179	-5.92812	-5.10475
baseline	120	0.806322	1.58836	6.71343	-3.07065	0.006363	2.93533	2.5616	5.32774	3.85681
baseline	140	0.188961	-0.46116	1.97726	4.63804	1.86027	3.33679	5.68175	2.6443	1.43877
baseline	160	0.363225	1.69229	2.77056	1.24968	-1.76527	-1.02008	-0.72924	-4.31339	1.82583
baseline	180	-1.35851	-2.8195		-2.81707	-0.10137			-3.65865	-7.12141
baseline	200	3.99862	5.42631	6.8641	4.80844	-1.08603			-2.36948	-0.68384
baseline	220	2.33683	4.47187	-7.62185	2.70114	4.06904	-0.53926	-7.46249	-15.4742	-6.51109
baseline	240	2.71092	2.73874	9.94077	6.00552	3.46084	4.09716	-1.44422	-0.1534	-3.50273
baseline	260	0.501475	0.398524	1.56367	-1.31461	2.08165	8.54539	2.6225	-4.53525	-5.11664
baseline	280	2.24458	3.2054	5.92074	4.70003	7.723	4.3118	1.86984	-2.9447	-4.89203
baseline	300	2.68396	1.7547	11.1346	-0.84287	1.30061	6.81846	1.83242	-2.50905	-0.50491
baseline	320	-1.34457	-1.50187	4.5762	7.73714	4.96877	10.902	1.22997	-1.70752	-2.7824
baseline	340	1.06098	-0.79934	4.34837	7.36549	6.1103	8.40466	3.73893	-4.374	-3.91763
baseline	360	1.63652	5.32949	-4.65985	4.8715	3.13794	10.6405	7.33373	-4.66453	-2.65806
baseline	380	-0.80923	-1.09072	-10.2392	6.68416	6.43201	6.85419	2.04708	-8.95129	-3.06026
baseline	400	0.900425	3.55758	1.71404	7.35717	4.94983	8.85057	1.51153	-7.84673	-3.17891
baseline	420	2.50505	3.87374	-6.52691	5.30676	6.63533	2.32359	-0.76993	-1.5763	-0.46058
baseline	440	-0.94051	-2.56506	-10.0096	4.89619	6.92005	10.163	9.82084	-3.96642	-1.57959
baseline	460	5.42549	8.34354	-1.99678	7.0271	7.12071	5.34026	3.10015	-8.8576	-2.5694
baseline	480	-0.05478	-0.54651	-0.10884	10.2743	6.39768	4.45471	6.38116	-2.35697	-2.08369
RNAI SR	0	-4.4652	-1.36453	-12.665	-11.604	-12.3986	8.95518	4.89528	-5.00936	-3.71349	0.398079	0.185658	-2.56504	1.80905	8.67144	-11.5176	-6.96134
RNAI SR	20	7.60399	5.27839	21.2616	-6.53637	-4.13007	-7.54219	-4.08807	20.7986	15.5885	16.8426	-3.85402	-7.76811	8.85325	9.13126	-5.28647	-7.29325
RNAI SR	40	-20.0644	-29.6665	-12.5285	1.54836	-0.3526	12.0211	13.8879	6.85353	0.426488	2.59941	-1.54361	-8.07788	-8.68708	-8.16741	-4.68531	-4.86158
RNAI SR	60	-7.10199	-22.3715	16.6056	4.08281	4.81732	11.208	11.0369	-11.1172	-10.2651	-8.96435	1.12397	1.30654	1.36562	2.78574	-0.30569	1.86286
RNAI SR	80	-6.7789	-4.2224	19.8615	0.172624	-0.53699	-9.61369	-11.2266	-0.18714	-4.10106	-2.56588	-8.61511	-7.70301	3.00679	0.451272	2.34393	-0.9308
RNAI SR	100	12.8602	14.9144	-23.8848	-0.22063	1.96895	0.653177	-2.42756	-16.5479	-11.3203	-12.5406	11.0846	11.091	2.17841	0.957075	-8.83936	-8.81944
RNAI SR	120	-2.28233	-2.64317	-14.9709	-3.85198	-7.45976	9.3111	13.4335	4.8647	2.04171	2.6535	4.94793	5.35664	8.17689	11.1321	8.48418	10.281
RNAI SR	140	-3.79899	-8.04879	18.9942	3.89999	6.02779	-0.35058	0.220567	11.8703	13.3796	12.4529	-7.41747	-8.74467	-13.3621	-12.5404	-1.98874	-0.53071
RNAI SR	160	-12.7921	-27.5847	28.4677	-4.20052	-4.5192	4.71487	8.44279	4.46123	7.75211	6.26217	-0.10079	-4.60952	1.71744	4.18761	4.12191	-0.75332
RNAI SR	180	-9.08059	-6.51251	10.4015	-6.97434	-9.32993	6.8077	7.80545	-7.33938	1.99242	-2.14076	-12.6418	-1.34277	-8.69001	-8.19806	-13.3425	-12.669
RNAI SR	200	-2.51731	-1.1546	8.22251	-3.37982	10.6865	0.19462	1.11469	-1.06025	11.5829	5.89979	2.2662	10.8863	17.2706	19.3959	-19.7787	-14.5832
RNAI SR	220	-3.807	2.25513	0.385595	-34.6047	-11.8933	1.34234	7.2221	-9.79395	8.18783	1.47441	-0.20334	11.5237	-3.17296	-1.1581	-2.29902	-1.66582
RNAI SR	240	-2.63479	0.310119	-29.1966	-8.61838	-2.40238	-12.0264	-11.64	1.13096	8.10158	-1.55229	1.77937	6.48756	6.77449	6.24147	-5.52122	-4.81345
RNAI SR	260	5.54395	13.0998	-2.63955	-4.25181	3.39014	-1.50897	2.18658	-20.8784	-1.92577	-7.001	15.6901	18.2535	21.3287	18.9667	-17.472	-6.41585
RNAI SR	280	-17.7066	-4.0904	-5.53584	-7.57803	3.0549	-0.1373	-2.50788	-6.67514	3.44746	-3.85963	13.1628	17.4555	-1.64386	-4.72583	-15.7012	-13.2626
RNAI SR	300	-14.2821	-4.51343	-14.9844	-15.8206	-6.97126	-5.21342	-4.21053	-4.56048	3.96272	-1.20181	4.16875	11.7001	7.00156	8.92729	-14.5683	-14.6213
RNAI SR	320	-10.7948	-9.07139	8.3629	-3.07074	9.76814	-13.2408	-9.13808	-0.24941	8.50931	-0.30829	6.82337	11.2937	-3.22851	-5.53347	-6.5235	-2.78288
RNAI SR	340	-3.67483	-10.9401	5.01466	-7.17557	9.66996	10.5335	11.087	1.90677	8.30769	3.12514	-2.45717	4.83581	-10.8155	-10.3958	-15.2511	-10.1511
RNAI SR	360	0.307737	6.6779	5.47815	-7.55962	4.18755	-15.9775	-17.2892	0.119031	9.95091	1.99256	-5.72356	0.763659	3.8537	5.76396	0.357739	0.53221
RNAI SR	380	-30.3285	-22.7055	3.82038	-23.9408	-12.2334	-3.32187	-6.33852	-9.58248	-1.97842	-10.4128	5.23909	5.36504	-2.91177	-1.24888	5.3569	7.08518
RNAI SR	400	-6.45715	-4.98736	-17.6864	-19.8018	-8.40083	-3.51916	-4.30666	12.8823	14.819	5.64883	9.67719	13.2846	4.46963	2.48863	-7.56355	-8.65599
RNAI SR	420	5.81363	-1.07349	-5.38199	-9.00375	-1.95938	8.43931	7.40382	1.54092	6.97922	-0.29964	24.8834	26.4797	0.117192	-2.31354	-3.28905	1.30232
RNAI SR	440	4.18616	8.94893	-4.70696	-8.30667	3.21414	-2.68202	-1.85869	-1.93336	3.08454	-3.56432	-4.7275	-0.71483	9.87362	14.2647	-10.6694	-5.74701
RNAI SR	460	-1.23963	6.98484	-1.69335	-10.9016	-7.87282	13.5634	13.6074	-6.67514	0.314475	-3.67898	-7.67444	-3.4324	12.9221	14.3154	-10.1509	-8.40931
RNAI SR	480	-3.42383	-3.45425	0.599067	8.09426	14.5035	6.5411	6.80072	9.3081	12.1822	6.44066	3.74204	9.85092	-5.22151	-5.0088	-0.26078	1.86787
Day 5 SR	0			6.68893	6.41871			-6.91684	9.52254	9.96545	5.3631	6.57521	16.8957	-4.20008	-3.01027	-0.66121	-2.94199	-2.45562	-0.87639	0.642904	-6.76202	7.65078	8.36866
Day 5 SR	20	1.35178	0.927871	0.801796	3.00066		-10.1713	-11.9551	8.79143	7.76206	5.13473	5.47315	12.1878	-13.0894	-12.4751	-9.7652	-7.592	-8.11688	-7.16214	-6.87118	-1.59348	0.640652	4.32036
Day 5 SR	40	3.02123	1.41281	3.23222	8.10737		2.97851	-4.74156	10.9062	11.8405	8.18595	9.8202	15.6555	-1.37072	-2.63157	0.427488	3.71021	2.28074	3.13308	11.705	-8.4681	9.69119	6.75486
Day 5 SR	60	7.65758	5.50411	6.33927	2.61627	-0.71187	-0.49559	-15.9118	8.42963	6.34368	4.21081	-3.93526	2.68199	-15.4855	-14.2328	-11.4949	-3.03666	-4.24908	-3.48436	5.49149	10.4588	19.7304	15.2873
Day 5 SR	80	8.82545	8.96609	7.71289	5.95088	-9.52011	7.72534	1.23893	13.0963	12.8245	11.2215	3.60995	5.17369	-13.3238	-12.2691	-10.0453	4.21762	4.37207	4.44163	6.23821	0.98416	-7.06037	-10.138
Day 5 SR	100	0.965558	-1.3236	-2.57435	-1.09484	-6.36171	3.02401	8.54109	-0.22962	-1.2626	-1.59339	2.50102	4.83033	-7.1302	-7.29652	-6.0351	10.795	9.14153	10.4795	-0.4064	-11.8307	3.68806	4.28001
Day 5 SR	120	-7.73784	-8.83319	-9.80929	-6.96769	-13.1313	-0.77858	-0.14562	-2.54679	-2.90235	0.109494	1.75112	8.20203	14.76	13.5491	13.277	6.92981	8.82219	7.1471	-3.58968	0.294881	-7.42782	-9.78869
Day 5 SR	140	14.7776	15.0875	17.1663	15.4074	0.775448	-0.29223	-3.59515	-1.97504	-0.67385	-1.70497	-4.37234	-6.95527	-1.02724	-2.05497	-2.38491	-8.90313	-12.0017	-11.1315	1.89658	-1.16329	5.57077	5.71067
Day 5 SR	160	-4.78014	-4.09555	-7.37731	-6.37436	14.5026	-1.9532	-4.80032	4.75145	4.83879	3.18887	0.120196	-6.07709	-6.60261	-4.19764	-4.85704	-8.82171	-5.96204	-6.49511	2.0995	12.6991	-1.83101	-0.20199
Day 5 SR	180	-2.25966	-2.15874	0.020338	-2.06532	-2.14669		1.00903	-1.46573	2.94141	-0.76958	3.25217	8.23024	-3.35008	-7.15169	-8.01143	-11.0899	-7.35746	-8.97005	4.8466	6.65901	7.09558	1.03278
Day 5 SR	200	-8.66912	-8.60664	-13.5069	-11.2945	18.7676	-4.16308	-10.4633	20.4613	22.3477	14.4949	15.0639	12.5233	0.21021	-0.42683	2.9211	4.1381	8.48139	5.12323	19.8387	22.3644	-0.22333	-11.7683
Day 5 SR	220	-2.85905	-1.10593	-2.37879	1.74369	11.1817	0.169936	8.7813	7.59084	14.4699	6.39234	20.7134	10.426	7.66694	9.34744	12.4092	-1.08464	3.75487	-0.44264	17.4093	26.2696	21.0286	11.3882
Day 5 SR	240	7.65507	18.2059	14.8305	20.338	36.6844	19.0549	8.25552	16.3438	23.9698	17.5638	33.9475	27.3823	-3.26032	-3.47532	-0.37507	0.484928	8.32038	2.04141	25.6333	35.2448	12.7386	3.54691
Day 5 SR	260	3.08226	17.5337	6.2368	16.9193	16.4731	13.6624	13.569	2.8359	17.861	7.10144	19.6582	19.2931	-1.80488	-2.51013	-1.15014	-10.8409	-3.10949	-8.54632	27.7081	17.3641	6.63278	-6.53986
Day 5 SR	280	12.6768	23.8853	20.4243	23.7442	15.3385	14.082	17.4907	5.24675	17.1922	6.38921	32.8205	27.8385	20.3134	19.4087	20.2423	6.86543	13.2821	8.88393	11.9873	8.1074	-4.39288	-13.8996
Day 5 SR	300	-0.40545	19.5845	14.7327	14.4362	13.0153	12.0114	17.5288	9.97801	20.3694	8.5624	11.054	6.25777	2.63381	3.83424	4.42998	-10.076	-3.00126	-6.90608	11.1901	8.62349	-2.97736	-12.1335
Day 5 SR	320	7.26467	21.9604	16.4865	19.974	18.588	15.851	14.4051	-4.56247	10.1729	3.81455	18.4469	16.1381	-5.68941	-10.282	-8.27694	0.7055	5.8963	1.91202	16.355	14.7641	-2.87762	-9.64908
Day 5 SR	340	8.77278	20.7906	21.4788	21.6547	18.6225	18.5074	20.4041	0.088025	11.3048	7.41845	14.8628	5.70972	9.96048	9.44459	12.1282	5.14535	9.03777	5.50049	16.321	21.8553	10.8683	4.17544
Day 5 SR	360	13.8898	26.5403	19.2251	25.6694	19.9342	17.4778	11.4648	-1.79737	12.486	2.18883	10.3884	8.94515	11.7695	7.49981	9.91042	-1.91297	0.963149	-2.51116	5.06975	11.1641	11.3641	6.22454
Day 5 SR	380	-3.62063	13.2477	9.84371	18.0757	14.6371	3.15768	23.2918	5.40719	13.9825	9.2788	9.26824	-0.70831	9.6344	8.16996	8.01229	-9.99557	-7.09626	-12.6697	-2.22408	27.1886	-3.25387	-5.23768
Day 5 SR	400	-8.57465	7.4313	0.531141	11.5648	20.5339	15.0134	16.4742	11.4467	20.0485	12.2111	6.21494	6.68515	4.54906	1.30836	3.58188	1.33692	5.68609	2.23186	-2.39884	10.5174	7.37061	8.73972
Day 5 SR	420	4.00853	20.296	13.4631	20.907	15.0104	7.18069	15.702	0.15909	11.8284	4.18057	11.5005	5.17669	2.30681	2.08735	4.00206	-10.8637	-7.20718	-9.90134	-4.63465	4.67847	2.70819	2.02866
Day 5 SR	440	-0.30012	15.2822	9.04035	21.1593	8.87982	15.0134	16.4742	11.4467	20.0485	12.2111									0.057231	13.9715	6.90782	7.61272
Day 5 SR	460	-1.3359	15.3844	7.80754	17.78	14.7938	7.18069	15.702	0.15909	11.8284	4.18057									4.97804	13.8709	0.356081	2.57703
Day 5 SR	480	-4.13476	16.5897	6.69754	19.6783	6.79609	15.0134	16.4742	11.4467	20.0485	12.2111									-4.55666	9.30927	11.0458	11.3053

## Sheet: Figure 6 C, D amplitude
PDFGal4; UAS EPAC	PDFGal4; UAS EPAC/UAS nejire WT	PDFGal4; UAS EPAC	PDFGal4; UAS EPAC/UAS nejire RNAi
-10.2392	4.84212	-13.0166	-17.2892
-8.95129	13.5316	-3.68512	-15.9775
-3.06026	12.1117	-1.6053	-7.55962
-1.09072	14.7218	0.988926	-5.72356
-0.809226	3.36363	5.14045	0.119031
2.04708	5.62523	6.13568	0.307737
6.43201	7.08126	7.47581	0.357739
6.68416	1.63068	7.61238	0.53221
6.85419	19.7046	8.36544	0.763659
	15.4146	11.289	1.99256
	20.9856	11.4736	3.8537
	13.7594	11.5887	4.18754
	14.6949	11.6214	5.47815
	9.62755	12.3361	5.76396
	2.14087	12.5591	6.67791
	16.1584	12.5776	9.95091
	11.7468	13.0467
	0.459446	14.1769
	1.641	17.0481
	15.8425	17.5098
	18.6911	17.5785
	16.3511	18.7808
	8.46244	19.0902
	12.1902	21.7349
	12.5219	21.9373
	12.659

## Sheet: Figure 6 E amplitude
wild	Cry	DOPR1	Dop1R2	D2R	DopEcR	TkR86C	Oa2	Oamb	NPFR	InR
-1.27191	1.78139	-7.74543	-11.811	-13.8122	-3.53586	22.2609	-3.78886	2.92664	-6.17743	-13.5386
5.06859	2.72247	-7.20327	-9.31541	-9.04801	-3.29141	3.91161	-0.059925	5.73252	5.8341	-6.40552
5.09683	3.38395	-6.87451	-7.17519	1.4311	-2.56101	4.58091	3.9629	6.87519	6.26996	-3.46089
6.07024	11.3436	-5.56687	-4.62944	4.63239	-1.47522	5.00555	4.07829	7.28115	9.49543	-1.74351
9.33915	12.9998	-0.0234055	3.18526	5.72129	-1.24237	5.71063	6.63044	8.49661	11.1152	-0.776757
10.9962	15.0062	3.54834	3.66855	7.62894	-0.789074	5.922	6.90004	14.5639	12.7078	0.119616
12.258	16.4275	10.5237	8.62018	10.6207	2.86341	6.92215	7.9401	20.7989	12.894	6.43573
14.5725		10.667	9.34487	12.4141	4.02361	7.17894	12.8433		18.2929	9.27089
15.3051		13.325	9.44142	12.4983		11.3041	13.187		18.3711
23.7827		-7.74543		13.6425		13.2499	13.5483
		-7.20327		18.2105		13.6878	13.6666
		-6.87451		18.8016			15.0739
		-5.56687		23.2259			15.0958
		-0.0234055		32.5436			17.9593
		3.54834					18.69
		10.5237					21.4327
		12.8615

## Sheet: Figure 6 F amplitude
wild	Cry	DOPR1	Dop1R2	D2R	DopEcR	TkR86C	Oa2	Oamb	NPFR	InR
1.46	7.73	3.44	-21.72	-13.81	-13.36	0.39	-3.79	-7.31	9.42	-8.29
7.02	9.55	3.79	-18.34	-9.05	-9.12	3.66	-2.81	-7.22	-3.84	-15.74
7.49	10.02	5.53	-9.13	1.43	-8.21	4.5	-0.06	3.26	6.22	1.26
7.61	10.35	7.26	-8.42	4.63	-7.79	4.99	3.96	6.69	9.42	-14.18
8.43	10.86	12.78	-6.84	7.63	-5.65	5	4.08	6.81	10.63	-3.86
9.22	11.24	19.83	-5.04	12.41	-3.47	5.49	6.63	9.75	11.3	-5.97
9.46	19.43	11.77	-3.81	18.21	-2.23	5.95	6.9	10.15	12.06	-12.33
10.95		9.33	-3.07	18.8	-1.65	6.88	7.94	14.11	14.78	-12.34
14.35		14.33	-2.73	23.23	-1.28	6.98	10.3	15.76		3.4
14.94			-1.96	32.54	-1.07	8.15	12.84	15.8		10.22
15.04			-0.99		0.24	9.77	13.19	17.01		16.5
16.68			0.73		1.11	11	13.55	32.22		6.34
16.76			3.24		1.94	11.96	13.67			-3.29
17.89			4.72		2.26	15.25	14.55			6.06
			10.8		4.4	17.89	15.07			-0.34
			12.41		4.83	23.54	15.1			1.8
			12.9		6.51	24.06	17.96			7.45
			17.57		7.38		18.69			2.08
					8		21.43			-1.95
					11.18		21.79			-5.32
							21.9			7.67
							24.97			18.43
										8.81
										-8.23
										-5.58
										-7.92
										8.09
										2.84
										-2.92
										8.87
										0.37
										9.37
										3.6
										1.12
										9.76
										1.79
										1.12
										-7.42
										3.43
										8.55
										3.56
										5.68
