# Supplementary material for: Sleep drive reconfigures wake-promoting clock circuitry to regulate adaptive behavior
Source: PLoS Biol. 2021 Jun 30;19(6):e3001324. doi: 10.1371/journal.pbio.3001324 (PMC8277072; doi:10.1371/journal.pbio.3001324)
Supplement: S7 Data — (A, B) Response of l-LNvs to DA and Oa in Pdf-GAL4>UAS-Epac1 flies from day 0 to day 5+. (C) Normalized FRET ratio in s-LNvs before and during PDF exposure on day 0 and day 5. (D) PDF response amplitude in s-LNvs on day 0 to day 5+. DA, dopamine; FRET, Förster Resonance Energy Transfer; l-LNv, large ventral lateral neuron; Oa, octopamine; PDF, pigment dispersing factor; s-LNv, small ventral lateral neuron. (XLSX) [file pbio.3001324.s013.xlsx]

## Sheet: Figure S1A
Age	0	1	2	3	4	5+
	6.57218	11.6048	13.823	13.8015	10.8661	10.1638
	4.02322	12.4901	18.5844	12.1685	11.9689	14.1328
	7.88549	16.8843	6.55112	14.5206	17.4523	14.5096
	10.741	14.6822		10.6176	14.6474	14.1963
	17.7286				10.1495	13.8715
	20.8664				14.8892	12.7714
	14.3288
	21.924
	22.6475
	12.1319
	15.1246
	3.87463
	1.67383
	1.44819

## Sheet: Figure S1B
	day 0	day 1	day 2	day 3	day 4	day 5
	24.3351	17.9263	32.8146	24.6109	17.9616	12.9016
	26.3977	18.8342	13.9099	22.2548	18.7835	19.0079
	21.0758	13.6471	18.3494	22.0301	16.1069	24.6981
	22.2412	20.4	21.5595	19.6597	27.3906	23.3497
	20.7857	24.4942	21.9677	23.362	27.3371	23.6274
	24.7328	22.41	20.6031	26.4727	22.8306	18.4801
	28.4862	23.8728		24.7777	26.9352	24.9599
	27.5706	29.994		20.691	28.0768	26.3622
	28.2818			21.6807	29.2622	25.2738
	26.0208			21.9278		28.1863
	22.1239			32.0455
	10.8323			23.099
	15.6324
	19.6959
	15.0151

## Sheet: Figure S1C
Condition	Time	1	2	3	4	5
DAY 0	0	0.928055	1.41645	1.73713	0.0573525	1.96978
DAY 0	20	1.07649	0.626899	1.34197	5.66964	3.36648
DAY 0	40	4.1809	-1.1924	2.88179	9.0519	9.20814
DAY 0	60	-0.340685	1.35339	-2.8493	-3.06863	0.419051
DAY 0	80	-7.54473	-14.7368	-2.68877	1.02533	1.69315
DAY 0	100	-10.6969	-11.6514	-6.69106	-1.77475	2.07349
DAY 0	120	1.5595	2.57489	6.28302	-3.19478	-1.62805
DAY 0	140	1.5218	0.411054	-2.59186	8.08591	1.93117
DAY 0	160	0.670218	0.418232	1.20775	-2.51212	1.78967
DAY 0	180	-3.75152	-3.40418	-4.8989	-2.37901	-2.09279
DAY 0	200	7.29273	7.30426	11.8055	16.24	19.2689
DAY 0	220	25.1818	27.1984	27.4756	35.0178	36.4433
DAY 0	240	26.7386	27.03	23.9573	33.254	33.6125
DAY 0	260	22.683	25.032	23.523	35.5154	37.2886
DAY 0	280	24.6308	25.427	23.003	33.604	34.6311
DAY 0	300	30.3582	30.9483	31.9217	35.866	37.3949
DAY 0	320	22.5739	21.5728	21.5668	29.2175	32.6214
DAY 0	340	30.6603	32.4861	32.4859	25.8653	30.2541
DAY 0	360	21.7022	20.9017	20.0549	29.319	33.2356
DAY 0	380	23.344	19.4311	21.2358	31.0524	32.0283
DAY 0	400	22.9305	24.325	24.24	24.1458	30.9861
DAY 0	420	30.933	34.1421	26.7739	22.8464	27.2716
DAY 0	440	26.01	24.8569	27.1272	30.8003	33.3353
DAY 0	460	21.8012	23.7075	23.3394	20.3933	26.2534
DAY 0	480	21.7364	22.1648	25.6378	26.9678	26.8962
Day 5		6.05902	5.47569	-3.69206	3.82145	-3.14086
Day 5		0.882005	3.14641	2.45655	4.38121	-2.59539
Day 5		4.63599	6.46503	-2.54542	-0.0316387	-1.68474
Day 5		-8.38683	-3.93889	1.15312	-1.22596	4.40383
Day 5		2.83383	3.63083	-3.44989	5.17593	-1.48736
Day 5		3.48653	1.6742	-1.10457	-0.106228	-8.9607
Day 5		-2.19223	-1.59569	-3.31765	-3.02214	1.24271
Day 5		3.32539	3.34192	7.47495	-0.73609	1.42446
Day 5		-3.96569	-5.23648	4.08482	2.11375	-1.38794
Day 5		2.83253	3.49025	-8.24212	1.64449	-1.27923
Day 5		21.2124	19.7521	19.3597	1.19852	-6.67921
Day 5		31.0398	29.4811	18.006	0.232447	4.11674
Day 5		26.8149	25.3754	19.6994	6.58729	3.87779
Day 5		26.6582	25.8991	17.1304	-0.109588	6.19432
Day 5		24.863	27.1099	25.4164	-0.277805	1.5775
Day 5		26.5041	25.1902	19.7789	-5.05665	-2.79804
Day 5		22.3995	20.9104	21.8332	-1.02683	0.866538
Day 5		13.4073	12.9191	22.5845	4.07008	14.474
Day 5		22.7832	25.9554	16.207	6.91813	11.0193
Day 5		17.3941	16.2619	19.1937	13.4867	20.0672
Day 5		14.679	12.9942	21.5313	21.2016	21.6578
Day 5		13.1764	12.5413	14.4794	9.14572	13.8441
Day 5		9.35774	6.60098	17.3951	18.3647	14.9378
Day 5		9.2931	11.376	16.9754	21.8852	24.4381
Day 5		6.69246	6.22002	12.8642	20.356	25.4114

## Sheet: Figure S1D
0	1	2	3	4	5+
31.5457	12.6878	12.0914	13.6817	19.8063	13.2953
33.0039	31.1494	19.6689	17.2175	21.7353	21.2042
39.2377	32.2693	19.8494	18.4971	12.1515	20.2507
40.8277	35.4017	20.3029	18.789	15.1002	21.8353
41.2312	33.5064	24.1952	20.9931	22.6361	21.8353
24.4537	30.0336	24.8893	24.6354	15.2097	11.2902
25.9256	25.7465	27.1959	25.1814	18.3966	19.6752
28.0772	37.0765	28.7452	24.4718	18.0014	21.1299
34.8855	25.9987	28.8676	17.7491
43.2605	21.8352	7.97174	17.7329
45.4307		8.17822	11.9484
24.0991		11.2942	26.8626
24.6742		12.2927	20.0547
25.194		13.2196
28.3811		17.0018
28.8001		17.0602
29.7507		25.1157
29.7993		25.9846
		26.5317
		7.20124
