# Supplementary material for: Sleep drive reconfigures wake-promoting clock circuitry to regulate adaptive behavior
Source: PLoS Biol. 2021 Jun 30;19(6):e3001324. doi: 10.1371/journal.pbio.3001324 (PMC8277072; doi:10.1371/journal.pbio.3001324)
Supplement: S8 Data — (B) Sleep during the waking during the WMZ in Pdfr5304; Pdf-GAL4/+ Pdfr5304;UAS-PdfrWT/+ and Pdfr5504; PDF>/UAS-PdfrWT flies. WMZ, wake maintenance zone. (XLSX) [file pbio.3001324.s014.xlsx]

## Sheet: Figure S2B
Genotype	WMZ
Pdfr5304; PDF> / UAS-Pdfrwt	112
Pdfr5304; PDF> / UAS-Pdfrwt	99
Pdfr5304; PDF> / UAS-Pdfrwt	113
Pdfr5304; PDF> / UAS-Pdfrwt	120
Pdfr5304; PDF> / UAS-Pdfrwt	120
Pdfr5304; PDF> / UAS-Pdfrwt	113
Pdfr5304; PDF> / UAS-Pdfrwt	120
Pdfr5304; PDF> / UAS-Pdfrwt	105
Pdfr5304; PDF> / UAS-Pdfrwt	112
Pdfr5304; PDF> / UAS-Pdfrwt	118
Pdfr5304; PDF> / UAS-Pdfrwt	73
Pdfr5304; PDF> / UAS-Pdfrwt	106
Pdfr5304; PDF> / UAS-Pdfrwt	114
Pdfr5304; PDF> / UAS-Pdfrwt	119
Pdfr5304; PDF> / UAS-Pdfrwt	120
Pdfr5304; PDF> / UAS-Pdfrwt	116
Pdfr5304; PDF> / UAS-Pdfrwt	81
Pdfr5304; PDF> / UAS-Pdfrwt	112
Pdfr5304; PDF> / UAS-Pdfrwt	120
Pdfr5304; PDF> / UAS-Pdfrwt	38
Pdfr5304; PDF> / UAS-Pdfrwt	116
Pdfr5304; PDF> /+	118
Pdfr5304; PDF> /+	120
Pdfr5304; PDF> /+	120
Pdfr5304; PDF> /+	120
Pdfr5304; PDF> /+	120
Pdfr5304; PDF> /+	117
Pdfr5304; PDF> /+	117
Pdfr5304; PDF> /+	120
Pdfr5304; PDF> /+	119
Pdfr5304; PDF> /+	120
Pdfr5304; PDF> /+	120
Pdfr5304; PDF> /+	117
Pdfr5304; UAS-Pdfrwt/+	120
Pdfr5304; UAS-Pdfrwt/+	120
Pdfr5304; UAS-Pdfrwt/+	119
Pdfr5304; UAS-Pdfrwt/+	120
Pdfr5304; UAS-Pdfrwt/+	89
Pdfr5304; UAS-Pdfrwt/+	111
Pdfr5304; UAS-Pdfrwt/+	120
Pdfr5304; UAS-Pdfrwt/+	116
Pdfr5304; UAS-Pdfrwt/+	120
Pdfr5304; UAS-Pdfrwt/+	120
Pdfr5304; UAS-Pdfrwt/+	120
Pdfr5304; UAS-Pdfrwt/+	120
Pdfr5304; UAS-Pdfrwt/+	120
