# Supplementary material for: Sleep drive reconfigures wake-promoting clock circuitry to regulate adaptive behavior
Source: PLoS Biol. 2021 Jun 30;19(6):e3001324. doi: 10.1371/journal.pbio.3001324 (PMC8277072; doi:10.1371/journal.pbio.3001324)
Supplement: S9 Data — (A) Sleep in pdf01 mutants and w1118 flies during the first 18 h of starvation (data presented as change from baseline. (B) Waking activity during the first 18 h of starvation. (C) Surviving flies each hour during starvation. (XLSX) [file pbio.3001324.s015.xlsx]

## Sheet: Figure S4A,B
	Condition	Change in Sleep (min)		Counts/waking min
	w1118	-397		0.543495
	w1118	-596		0.970834
	w1118	-157		0.0270101
	w1118	-644		0.764584
	w1118	-124		0.350598
	w1118	-633		0.757295
	w1118	-151		1.13036
	w1118	-449		0.369764
	w1118	-374		0.00584666
	w1118	-281		0.0692277
	w1118	-332		0.0223265
	w1118	-106		0.0579449
	w1118	-293		-0.566859
	w1118	-156		-0.495512
	w1118	-128		0.141906
	w1118	-354		0.0276638
	w1118	-193		0.85237
	w1118	-731		0.0758078
	w1118	-253		-0.06907
	w1118	-82		0.438291
	w1118	-475		-1
	w1118	-105
	w1118	128
	w1118	-8
	pdf01	-51		0.178483
	pdf01	8		-0.204157
	pdf01	-645		-0.112063
	pdf01	-346		0.0525475
	pdf01	-290		-0.377184
	pdf01	-332		-0.394195
	pdf01	-97		0.805591
	pdf01	-291		0.270225
	pdf01	-24		-0.0468737
	pdf01	-254		-0.377709
	pdf01	-323		-0.118189
	pdf01	-124		-0.256513
	pdf01	-138		0.164183
	pdf01	-93		0.605733
	pdf01	-134		-0.196779
	pdf01	-140		-0.30159
	pdf01	-288		-0.158095
	pdf01	-191		-0.0711389
	pdf01	-310		-0.171236
	pdf01	-337		0.174571
	pdf01	-252		-0.00535748
	pdf01	-128		-0.0314893
	pdf01	-187
	pdf01	-527

## Sheet: Figure S4C
fly	1	2	3	4	5	6	7	8	9	10	11	12	13	14	15	16	17	18	19	20	21	22	23	24	1	2	3	4	5	6	7	8	9	10	11	12	13	14	15	16	17	18	19	20	21	22	23	24	1
pdf01 males	1	1	1	1	1	1	1	1	1	1	1	1	1	1
pdf01 males	1	1	1	1	1	1	1	1	1	1	1	1	1	1	1	1	1	1	1	1	1	1	1	1	1	1	1	1	1	1	1	1	1	1	1	1	1	1	1	1	1	1
pdf01 males	1	1	1	1	1	1	1	1	1	1	1	1	1	1	1	1	1	1	1	1	1	1	1	1	1	1	1	1	1	1	1	1	1	1
pdf01 males	1	1	1	1	1	1	1	1	1	1	1	1	1	1	1	1	1	1	1	1	1	1	1	1	1	1	1	1	1	1
pdf01 males	1	1	1	1	1	1	1	1	1	1	1	1	1	1	1	1	1	1	1	1	1	1	1	1	1	1	1	1	1	1	1	1	1
pdf01 males	1	1	1	1	1	1	1	1	1	1	1	1	1	1	1	1	1	1	1	1	1	1	1	1	1	1	1	1	1	1	1	1
pdf01 males	1	1	1	1	1	1	1	1	1	1	1	1	1	1	1	1	1	1	1	1	1	1	1	1	1	1	1	1	1	1	1	1	1	1	1	1	1	1	1	1	1	1	1	1	1	1	1	1	1
pdf01 males	1	1	1	1	1	1	1	1	1	1	1	1	1	1	1	1	1	1	1	1	1	1	1	1	1	1	1	1	1	1
pdf01 males	1	1	1	1	1	1	1	1	1	1	1	1	1	1	1	1	1	1	1	1	1	1	1	1	1	1	1	1	1	1	1	1	1	1	1	1
pdf01 males	1	1	1	1	1	1	1	1	1	1	1	1	1	1	1	1	1	1	1	1	1	1	1	1	1	1	1	1	1	1	1	1	1	1	1	1	1	1	1
pdf01 males	1	1	1	1	1	1	1	1	1	1	1	1	1	1	1	1	1	1	1	1	1	1	1	1	1	1	1	1	1	1	1	1	1
pdf01 males	1	1	1	1	1	1	1	1	1	1	1	1	1	1	1	1	1	1	1	1	1	1	1	1	1	1	1	1	1	1	1	1	1
pdf01 males	1	1	1	1	1	1	1	1	1	1	1	1	1	1	1	1	1	1	1	1	1	1	1	1
pdf01 males	1	1	1	1	1	1	1	1	1	1	1	1	1	1	1	1	1	1	1	1	1	1	1	1	1	1	1	1	1	1	1	1	1	1	1
pdf01 males	1	1	1	1	1	1	1	1	1	1	1	1	1	1	1	1	1	1	1	1	1	1	1	1	1	1	1	1	1	1	1	1
pdf01 males	1	1	1	1	1	1	1	1	1	1	1	1	1	1	1	1	1	1	1	1	1	1	1	1	1	1	1	1	1	1	1	1	1	1	1	1	1	1
pdf01 males	1	1	1	1	1	1	1	1	1	1	1	1	1	1	1	1	1	1	1	1	1	1	1	1	1	1	1	1	1	1	1	1	1	1	1	1	1
pdf01 males	1	1	1	1	1	1	1	1	1	1	1	1	1	1	1	1	1	1	1	1	1	1	1	1	1	1	1	1	1	1	1	1	1	1	1	1	1	1	1	1	1	1	1	1	1	1	1
pdf01 males	1	1	1	1	1	1	1	1	1	1	1	1	1	1	1	1	1	1	1	1	1	1	1	1	1	1	1	1	1	1	1
pdf01 males	1	1	1	1	1	1	1	1	1	1	1	1	1	1	1	1	1	1	1	1	1	1	1	1	1	1	1
pdf01 males	1	1	1	1	1	1	1	1	1	1	1	1	1	1	1	1	1	1	1	1	1	1	1	1	1	1	1	1	1
pdf01 males	1	1	1	1	1	1	1	1	1	1	1	1	1	1	1	1	1	1	1	1	1	1	1	1	1	1	1	1
pdf01 males	1	1	1	1	1	1	1	1	1	1	1	1	1	1	1	1	1	1	1	1	1	1	1	1	1	1	1	1	1	1	1	1	1	1	1
pdf01 males	1	1	1	1	1	1	1	1	1	1	1	1	1	1	1	1	1	1	1	1	1	1	1	1	1	1	1	1	1	1	1	1	1	1	1	1	1	1
w1118 male	1	1	1	1	1	1	1	1	1	1	1	1	1	1	1	1	1	1	1	1	1	1	1	1
w1118 male	1	1	1	1	1	1	1	1	1	1	1	1	1	1	1	1	1	1	1	1	1	1	1	1	1	1	1	1
w1118 male	1	1	1	1	1	1	1	1	1	1	1	1	1	1	1	1	1	1	1	1	1	1	1	1	1	1	1	1	1	1	1	1	1
w1118 male	1	1	1	1	1	1	1	1	1	1	1	1	1	1	1	1	1	1	1	1	1	1	1	1	1	1	1	1	1	1	1
w1118 male	1	1	1	1	1	1	1	1	1	1	1	1	1	1	1	1	1	1	1	1	1	1	1	1	1	1	1	1	1	1	1	1	1	1	1	1	1
w1118 male	1	1	1	1	1	1	1	1	1	1	1	1	1	1	1	1	1	1	1	1	1	1	1	1	1	1	1	1
w1118 male	1	1	1	1	1	1	1	1	1	1	1	1	1	1	1	1	1	1	1	1
w1118 male
w1118 male	1	1	1	1	1	1	1	1	1	1	1	1	1	1	1	1	1	1	1	1	1	1	1	1	1	1	1	1	1	1	1	1	1	1
w1118 male	1	1	1	1	1	1	1	1	1	1	1	1	1	1	1	1	1	1	1	1	1	1	1	1	1	1	1	1	1	1	1
w1118 male	1	1	1	1	1	1	1	1	1	1	1	1	1	1	1	1	1	1	1	1	1	1	1	1	1	1	1	1	1	1	1	1
w1118 male	1	1	1	1	1	1	1	1	1	1	1	1	1	1	1	1	1	1	1	1	1	1	1	1	1	1	1	1	1	1	1
w1118 male	1	1	1	1	1	1	1	1	1	1	1	1	1	1	1	1	1	1	1	1	1	1	1	1	1	1	1	1	1	1	1	1
w1118 male	1	1	1	1	1	1	1	1	1	1	1	1	1	1	1	1	1	1	1	1	1	1	1	1	1	1	1	1	1	1	1	1	1	1	1	1
w1118 male	1	1	1	1	1	1	1	1	1	1	1	1	1	1	1	1	1	1	1	1	1	1	1	1	1	1	1	1	1	1	1	1	1	1
w1118 male	1	1	1	1	1	1	1	1	1	1	1	1	1	1	1	1	1	1	1	1	1	1	1	1	1	1	1	1	1	1	1	1
w1118 male	1	1	1	1	1	1	1	1
w1118 male	1	1	1	1	1	1	1	1	1	1	1	1	1	1	1	1	1	1	1
w1118 male	1	1	1	1	1	1	1	1	1	1	1	1	1	1
w1118 male	1	1	1	1	1	1	1	1	1	1	1	1	1	1	1	1	1	1	1	1	1	1	1	1	1	1
w1118 male	1	1	1	1	1	1	1	1	1	1	1	1	1	1	1	1	1	1	1	1	1	1	1	1	1	1	1	1	1	1	1	1	1	1	1	1	1	1
w1118 male	1	1	1	1	1	1	1	1	1	1	1	1	1	1	1	1	1	1	1	1	1	1	1	1	1	1	1	1	1	1	1	1	1	1	1	1
w1118 male	1	1	1	1	1	1	1	1	1	1	1	1	1	1	1	1	1	1	1	1	1	1	1	1
w1118 male	1	1	1	1	1	1	1	1	1	1	1	1	1	1	1	1	1	1	1	1	1	1	1	1	1	1	1	1	1	1	1	1
w1118 male	1	1	1	1	1	1	1	1	1	1	1	1	1	1	1	1	1	1	1	1	1	1	1	1	1	1	1	1	1	1
w1118 male	1	1	1	1	1	1	1	1	1	1	1	1	1	1	1	1	1	1	1	1	1	1	1
[truncated: 23 more columns]
