# Supplementary material for: Sleep drive reconfigures wake-promoting clock circuitry to regulate adaptive behavior
Source: PLoS Biol. 2021 Jun 30;19(6):e3001324. doi: 10.1371/journal.pbio.3001324 (PMC8277072; doi:10.1371/journal.pbio.3001324)
Supplement: S10 Data — (A) The amplitude of l-LNv responses to DA on day 0 in Pdf-GAL4>UAS-Epac1 flies coexpressing RNAi lines for the listed transcription factors. (B) The amplitude of s-LNvs responses in Pdf-GAL4>UAS-Epac1 flies coexpressing RNAi lines for the listed transcription factors neurons on day 0. (C) The amplitude of s-LNvs responses to DA on day 0 in in Pdf-GAL4>UAS-Epac1 flies coexpressing RNAi lines for the depicted cell surface receptors. (D) The amplitude of l-LNvs responses to DA following sleep restriction in 5-day-old Pdf-GAL4>UAS-Epac1 flies coexpressing RNAi lines for the listed cell surface receptors. DA, dopamine; l-LNv, large ventral lateral neuron; RNAi, RNA interference; s-LNv, small ventral lateral neuron. (XLSX) [file pbio.3001324.s016.xlsx]

## Sheet: Figure S6A
wild	Mael	dimm	mamo	cac	achintya	nejire	nejire #2	SuUR
8.2925	24.8249	2.49476	15.5714	14.5554	15.7856	22.4276	12.5995	8.70109
8.59942	22.1492	9.37747	16.5594	16.3582	18.6161	20.0103	12.6396	12.731
9.14913	17.8506	15.2323	18.5637	17.8532	19.1884	16.1268	12.9555	13.4081
10.4414	19.2563	17.3342	20.5464	19.7126	20.2458	17.3967	13.1467	14.149
14.4982	13.8931	19.3841	20.7117	19.972	20.4713	12.5514	13.4967	15.077
16.7642	19.21	22.5251	29.7033	20.46	20.9307	17.355	13.7409	18.4233
18.748	19.9079	24.5377	11.9203	28.5664	22.3462	17.9854	13.7892	24.9914
19.5164	23.0039	25.5935		11.7755	23.5452	20.7824	18.1446
20.3027	27.8439	25.892		16.1275	25.607	25.1551	21.0577
22.5247		26.4584		16.6453			21.5844
23.6373				17.2781			21.928
23.9062				20.0618			26.554
25.6567				23.9943
29.3339				24.7652
				26.4835
				26.9614

## Sheet: Figure S6B
wild	Mael	dimm	mamo	cact	achintya #2	nejire	nejire #2	SuUR
10.1842	11.1984	18.7834	22.2717	16.8047	18.4655	2.07567	18.4813	10.672
11.3042	27.4929	19.8304	21.6612	17.3804	19.0376	5.19635	19.1839	17.36
15.3063	28.4812	20.1324	22.3031	18.2039	19.687	6.32578	20.7251	17.5193
20.8208	31.246	23.0922	21.7904	18.7084	22.2822	6.58337	23.3276	17.9196
21.2702		23.5951	22.5345	18.7447	23.3944	8.52874	13.9789	21.355
21.5832		24.1329	22.5887	19.2388	35.7021	11.7435	14.8982	21.9676
21.7777		24.7973		20.8186		12.2254	15.0632	24.0034
22.2366		26.7506		21.398		1.59915	12.5361	25.3708
22.8823		27.0373		21.5256		4.66554		25.4789
24.7813		42.1206		24.672		5.6513		7.03596
25.0495				28.1697		10.5458		7.2182
25.1818				36.4739		23.7093		9.96836
25.4194				39.7263		26.5267		10.8497
26.2584								11.6677
26.3013								15.006
26.7143								15.0575
26.7747								22.1674
27.1984								22.9343
27.4756								23.4172
27.5823								6.3559
27.8427								22.9468
29.1297								25.4503
29.7535
30.7904
34.6317
35.0178
36.0351
36.3912
36.4433
38.1822
40.0977

## Sheet: Figure S6C
wild	Cry	DOPR1	Dop1R2	D2R	DopEcR	TkR86C	Oa2	Oamb	NPFR	InR
8.2925	12.8332	7.45698		17.8962	13.0953	9.48652	4.224	-2.28595	1.34805	1.08636
8.59942	12.7041	9.75966	19.21	23.3976	13.8374	18.5686	9.61876	6.28201	7.52226	2.26105
9.14913	13.4428	11.7755	19.4109	13.5794	14.5636	13.331	11.0268	11.2031	8.64488	5.29072
10.4414	15.0587	12.7146	4.16207		18.6935	18.4029	15.6561	12.7338	11.133	7.84523
14.4982	22.2584	13.1531	-7.51325		22.5422	20.1981	17.0349	22.2431	13.4457	12.7616
16.7642	24.1774	13.4747	38.2045		24.5614	21.5234	24.5332	26.4333	14.0807	14.1442
18.748		13.7021	12.5438			21.4615		28.0661	17.6634	16.6786
19.5164		13.9369	16.8337			22.0572		28.2173	22.9627	17.7105
20.3027		14.5554	40.4392			26.6631			28.9715	17.9758
22.5247		15.2939	20.9111							26.7504
23.6373		16.1275
23.9062		16.3582
25.6567		16.6453
29.3339		17.2781
		17.7172
		17.7215
		17.8532
		18.6826
		19.7126
		19.972
		20.0618
		20.46
		20.841
		23.9943
		24.6248
		28.5664
		29.1749
		29.7477
		30.2304

## Sheet: Figure S6D
Figure
wild	Cry	DOPR1	Dop1R2	D2R	DopEcR	TkR86C	Oa2	Oamb	NPFR	InR
8.2925	17.3464	14.5554	25.6571	-1.73425	13.0953	9.48652	23.531	23.531	5.10818	2.39904
8.59942	21.0078	16.3582	29.4033	1.28575	13.8374	18.5686	5.74433	17.3994	6.56523	5.73214
9.14913	21.9054	17.8532	20.3641	2.6221	14.5636	13.331	6.42727	14.9651	6.89986	6.73256
10.4414	23.1246	19.7126	32.7971	3.61687	18.6935	18.4029	7.71775	0.386634	9.59086	9.05903
14.4982	23.1961	19.972	28.5288	10.8106	22.5422	20.1981	10.2248	1.3879	13.4599	11.7949
16.7642	24.5228	20.46	43.149	21.3962	24.5614	21.5234	11.6295	2.9976	24.4318	12.1352
18.748		28.5664	20.249	24.3395		21.4615	12.216	4.29922	24.595	13.0505
19.5164		11.7755	36.9289	30.1698		22.0572	14.9651	13.3604	32.3942	16.2765
20.3027		16.1275	25.6793	34.6172		26.6631	15.8409	23.1908		16.3393
22.5247		16.6453	26.7039	48.256			17.3994	23.6388		18.3394
23.6373		17.2781	4.28313				18.391	25.7649		19.1126
23.9062		20.0618	5.36591				18.4141	31.1841		24.3236
25.6567		23.9943	13.3497				18.6407	32.0275		25.3165
29.3339			14.3881				19.5912			29.6038
			35.9073				22.6512			35.9418
			38.4324				24.2115			47.2735
			37.4709				27.2348			-3.78828
			11.5301							-2.39767
			13.9931							6.73045
			-8.57445							8.02247
			-14.4169							8.47946
			9.61713							10.0943
			7.1501							11.8987
			7.7742							13.3526
			5.06829							13.3714
			6.69976							13.7136
			15.76							13.7952
			8.59736							17.9421
			11.6638							18.16
			20.0007
			6.84698
			17.3106
			-2.48121
			6.7197
			16.0198
